# Supplementary material for: Quest for the Nitrogen-Metabolic Versatility of Microorganisms in Soil and Marine Ecosystems
Source: Microorganisms. 2024 Jun 25;12(7):1283. doi: 10.3390/microorganisms12071283 (PMC11278940; doi:10.3390/microorganisms12071283)
Supplement: Supplementary file 1 [file microorganisms-12-01283-s001.zip]

Archive with 2 entries (2 files):
- Supplementary Information.pdf
- Supplementary Tables.xls
