# Supplementary material for: Quest for the Nitrogen-Metabolic Versatility of Microorganisms in Soil and Marine Ecosystems
Source: Microorganisms. 2024 Jun 25;12(7):1283. doi: 10.3390/microorganisms12071283 (PMC11278940; doi:10.3390/microorganisms12071283)
Supplement: Supplementary file 1 [file microorganisms-12-01283-s001.zip › Supplementary Tables.xls]

## Sheet: Table S1
Table S1 Basic statistical information of each sample.
Sample name	Soil type	Land uses	Longitude	Latitude	collection_date
BPS_1	Black soil	Paddy	128.849	45.8066	20190726
BPS_2	Black soil	Paddy	128.849	45.8066	20190726
BPS_3	Black soil	Paddy	128.849	45.8066	20190726
BPS_4	Black soil	Paddy	128.809	45.8651	20190726
BPS_5	Black soil	Paddy	128.809	45.8651	20190726
BPS_6	Black soil	Paddy	128.809	45.8651	20190726
BUS_1	Black soil	Upland	128.852	45.8096	20190726
BUS_3	Black soil	Upland	128.852	45.8096	20190726
C_BS1	Black soil	Upland	124.816	43.53	20190912
C_BS2	Black soil	Upland	124.816	43.53	20190912
C_BS3	Black soil	Upland	124.816	43.53	20190912
C_FS1	Fluvo.aquic soil	Upland	113.707	35.0153	20190921
C_FS2	Fluvo.aquic soil	Upland	113.707	35.0153	20190921
C_FS3	Fluvo.aquic soil	Upland	113.707	35.0153	20190921
C_LS1	Yellow soil	Upland	108.027	34.3066	20191017
C_LS2	Yellow soil	Upland	108.027	34.3066	20191017
C_LS3	Yellow soil	Upland	108.027	34.3066	20191017
C_PS1	Purple soil	Upland	106.414	29.8076	20191011
C_PS2	Purple soil	Upland	106.414	29.8076	20191011
C_RS1	Red soil	Upland	111.882	26.7625	20190918
C_RS2	Red soil	Upland	111.882	26.7625	20190918
C_RS3	Red soil	Upland	111.882	26.7625	20190918
CT.1	Purple soil	Paddy	106.415	29.807562	20190718
CT.2	Purple soil	Paddy	106.415	29.807562	20190718
CT.3	Purple soil	Paddy	106.415	29.807562	20190718
FPF.1	Purple soil	Paddy	106.415	29.807562	20190718
FPF.2	Purple soil	Paddy	106.415	29.807562	20190718
FPF.3	Purple soil	Paddy	106.415	29.807562	20190718
Ft_BS1	Black soil	Forest	124.82	43.5319	20190912
Ft_BS2	Black soil	Forest	124.82	43.5319	20190912
Ft_BS3	Black soil	Forest	124.82	43.5319	20190912
Ft_FS1	Fluvo.aquic soil	Forest	113.703	35.0136	20190921
Ft_FS2	Fluvo.aquic soil	Forest	113.703	35.0136	20190921
Ft_FS3	Fluvo.aquic soil	Forest	113.703	35.0136	20190921
Ft_LS1	Yellow soil	Forest	108.083	34.3105	20191017
Ft_LS2	Yellow soil	Forest	108.083	34.3105	20191017
Ft_LS3	Yellow soil	Forest	108.083	34.3105	20191017
Ft_PS1	Purple soil	Forest	106.416	29.8146	20191011
Ft_PS2	Purple soil	Forest	106.416	29.8146	20191011
Ft_PS3	Purple soil	Forest	106.416	29.8146	20191011
Ft_RS1	Red soil	Forest	111.884	26.762	20190918
Ft_RS2	Red soil	Forest	111.884	26.762	20190918
Ft_RS3	Red soil	Forest	111.884	26.762	20190918
Fw_BS1	Black soil	Fallow	124.81	43.513	20190912
Fw_BS2	Black soil	Fallow	124.81	43.513	20190912
Fw_BS3	Black soil	Fallow	124.81	43.513	20190912
Fw_FS1	Fluvo.aquic soil	Fallow	113.707	35.0153	20190921
Fw_FS2	Fluvo.aquic soil	Fallow	113.707	35.0153	20190921
Fw_FS3	Fluvo.aquic soil	Fallow	113.707	35.0153	20190921
Fw_LS1	Yellow soil	Fallow	108.027	34.3066	20191017
Fw_LS2	Yellow soil	Fallow	108.027	34.3066	20191017
Fw_LS3	Yellow soil	Fallow	108.027	34.3066	20191017
Fw_PS1	Purple soil	Fallow	106.414	29.8076	20191011
Fw_PS2	Purple soil	Fallow	106.414	29.8076	20191011
Fw_PS3	Purple soil	Fallow	106.414	29.8076	20191011
Fw_RS1	Red soil	Fallow	111.884	26.7606	20190918
Fw_RS2	Red soil	Fallow	111.884	26.7606	20190918
Fw_RS3	Red soil	Fallow	111.884	26.7606	20190918
Fw_RS4	Red soil	Fallow	111.884	26.7606	20190918
Fw_RS5	Red soil	Fallow	111.884	26.7606	20190918
Fw_RS6	Red soil	Fallow	111.884	26.7606	20190918
Fw_RS7	Red soil	Fallow	111.884	26.7606	20190918
Fw_RS8	Red soil	Fallow	111.884	26.7606	20190918
Fw_RS9	Red soil	Fallow	111.884	26.7606	20190918
HEB1	Black soil	Forest	127.111	45.4672	20190725
HEB2	Black soil	Forest	127.111	45.4672	20190725
HN2	Red soil	Forest	109.472	19.1931	20190722
NT.1	Purple soil	Paddy	106.415	29.807562	20190718
NT.2	Purple soil	Paddy	106.415	29.807562	20190718
NT.3	Purple soil	Paddy	106.415	29.807562	20190718
RPS_1	Red soil	Paddy	109.476	19.4883	20190722
RPS_2	Red soil	Paddy	109.476	19.4883	20190722
RUS_1	Red soil	Upland	109.49	19.5003	20190722
RUS_2	Red soil	Upland	109.49	19.5003	20190722
RUS_3	Red soil	Upland	109.49	19.5003	20190722
WH1	Yellow.brown soil	Forest	114.408	30.5522	20190724
WH2	Yellow.brown soil	Forest	114.408	30.5522	20190724
YPS_1	Yellow.brown soil	Paddy	114.346	30.4731	20190724
YPS_2	Yellow.brown soil	Paddy	114.346	30.4731	20190724
YPS_3	Yellow.brown soil	Paddy	114.346	30.4731	20190724
YUS_1	Yellow.brown soil	Upland	114.349	30.4683	20190724
YUS_2	Yellow.brown soil	Upland	114.349	30.4683	20190724
YUS_3	Yellow.brown soil	Upland	114.349	30.4683	20190724

## Sheet: Table S2
Table S2 N-tranforming species in soils and their encoding N-pathways. 1 represents encoding the N-pathway and 0 means not
species	Ammonia assimilation	Assimilatory nitrate reduction	Dissmilatory nitrate to nitrite	Dissmilatory nitrite to ammonia	Denitrification	Nitrification	Nitrogen fixation	Anammox	Phylum	Class	Genus
[Clostridium] straminisolvens	1	0	0	0	0	0	0	0	Firmicutes	Clostridia	Ruminiclostridium
[Eubacterium] rectale	1	1	0	0	1	0	0	0	Firmicutes	Clostridia	norank
[Leptolyngbya] sp. JSC-1	1	0	0	0	0	0	0	0	Cyanobacteria	norank	norank
[Polyangium] brachysporum	1	1	1	0	1	0	0	0	Betaproteobacteria	Betaproteobacteria	norank
[Ruminococcus] torques	1	0	0	0	0	0	0	0	Firmicutes	Clostridia	Blautia
Abyssibacter profundi	0	0	0	1	0	0	0	0	Gammaproteobacteria	Gammaproteobacteria	Abyssibacter
Acaryochloris marina	0	1	0	1	0	0	0	0	Cyanobacteria	norank	Acaryochloris
Acaryochloris sp. CCMEE 5410	0	1	0	0	0	0	0	0	Cyanobacteria	norank	Acaryochloris
Acer yangbiense	1	0	0	1	0	0	0	0	Streptophyta	Magnoliopsida	Acer
Acetobacter pasteurianus	1	0	0	0	0	0	0	0	Alphaproteobacteria	Alphaproteobacteria	Acetobacter
Acetobacter senegalensis	1	0	0	0	0	0	0	0	Alphaproteobacteria	Alphaproteobacteria	Acetobacter
Acetobacter sp. DmW_136	1	0	0	0	0	0	0	0	Alphaproteobacteria	Alphaproteobacteria	Acetobacter
Acetobacter tropicalis	1	0	0	0	0	0	0	0	Alphaproteobacteria	Alphaproteobacteria	Acetobacter
Acetobacteraceae bacterium	1	0	0	1	0	0	0	0	Alphaproteobacteria	Alphaproteobacteria	norank
Acetobacteraceae bacterium AT-5844	0	0	0	0	1	0	0	0	Alphaproteobacteria	Alphaproteobacteria	norank
Acetobacteraceae bacterium DB1506	0	1	0	1	0	0	0	0	Alphaproteobacteria	Alphaproteobacteria	norank
Acetomicrobium hydrogeniformans	1	0	0	0	0	0	0	0	Synergistetes	Synergistia	Acetomicrobium
Achromobacter insolitus	1	0	0	0	0	0	0	0	Betaproteobacteria	Betaproteobacteria	Achromobacter
Achromobacter piechaudii	1	0	0	0	0	0	0	0	Betaproteobacteria	Betaproteobacteria	Achromobacter
Achromobacter sp.	1	0	0	0	0	0	0	0	Betaproteobacteria	Betaproteobacteria	Achromobacter
Achromobacter sp. ATCC31444	0	0	1	0	0	0	0	0	Betaproteobacteria	Betaproteobacteria	Achromobacter
Achromobacter sp. DH1f	0	1	0	0	0	0	0	0	Betaproteobacteria	Betaproteobacteria	Achromobacter
Achromobacter sp. KS-M25	1	0	0	0	0	0	0	0	Betaproteobacteria	Betaproteobacteria	Achromobacter
Achromobacter sp. RTa	1	0	0	0	0	0	0	0	Betaproteobacteria	Betaproteobacteria	Achromobacter
Achromobacter sp. SLBN-14	1	1	1	1	0	0	0	0	Actinobacteria	Actinobacteria	Streptomyces
Achromobacter spanius	0	0	1	0	0	0	0	0	Betaproteobacteria	Betaproteobacteria	Achromobacter
Achromobacter xylosoxidans	1	1	0	0	0	0	0	0	Betaproteobacteria	Betaproteobacteria	Achromobacter
Acidiferrobacteraceae bacterium	1	0	0	1	0	0	0	0	Gammaproteobacteria	Gammaproteobacteria	norank
Acidihalobacter ferrooxidans	1	0	0	0	0	0	0	0	Gammaproteobacteria	Gammaproteobacteria	Acidihalobacter
Acidihalobacter prosperus	1	0	1	0	0	0	0	0	Gammaproteobacteria	Gammaproteobacteria	Acidihalobacter
Acidimicrobiaceae bacterium	1	1	1	1	1	0	0	0	Actinobacteria	Acidimicrobiia	norank
Acidimicrobiaceae bacterium USS-CCA1	1	0	1	1	1	0	0	0	Actinobacteria	Acidimicrobiia	norank
Acidimicrobiales bacterium	1	0	0	1	1	0	0	0	Actinobacteria	Acidimicrobiia	norank
Acidimicrobiales bacterium SYSU D60003	0	1	0	0	0	0	0	0	Actinobacteria	Acidimicrobiia	norank
Acidimicrobiia bacterium	1	1	0	1	1	0	0	0	Actinobacteria	Acidimicrobiia	norank
Acidimicrobium ferrooxidans	1	1	0	0	0	0	0	0	Actinobacteria	Acidimicrobiia	Acidimicrobium
Acidimicrobium sp.	1	0	0	0	0	0	0	0	Actinobacteria	Acidimicrobiia	Acidimicrobium
Acidimicrobium sp. BACL17 MAG-120924-bin0	1	0	0	0	0	0	0	0	Actinobacteria	Acidimicrobiia	Acidimicrobium
Acidimicrobium sp. BACL27 MAG-120823-bin4	0	1	0	0	0	0	0	0	Actinobacteria	Acidimicrobiia	Acidimicrobium
Acidiphilium angustum	0	1	0	0	0	0	0	0	Alphaproteobacteria	Alphaproteobacteria	Acidiphilium
Acidiphilium cryptum	0	1	0	1	0	0	0	0	Alphaproteobacteria	Alphaproteobacteria	Acidiphilium
Acidiphilium sp. 37-60-79	0	1	0	0	0	0	0	0	Alphaproteobacteria	Alphaproteobacteria	Acidiphilium
Acidipila rosea	1	1	0	0	1	0	0	0	Acidobacteria	Acidobacteriia	Acidipila
Acidipila sp.	1	1	1	1	1	0	0	0	Acidobacteria	Acidobacteriia	Acidipila
Acidipila sp. 4G-K13	1	1	0	0	1	0	0	0	Acidobacteria	Acidobacteriia	Acidipila
Acidisarcina polymorpha	1	1	0	0	0	0	0	0	Acidobacteria	Acidobacteriia	Acidisarcina
Acidisphaera rubrifaciens	1	1	0	1	0	0	0	0	Alphaproteobacteria	Alphaproteobacteria	Acidisphaera
Acidisphaera sp. S103	1	0	1	0	1	0	0	0	Alphaproteobacteria	Alphaproteobacteria	Acidisphaera
Acidithiobacillales bacterium SG8_45	1	0	1	0	1	0	0	0	Acidithiobacillia	Acidithiobacillia	norank
Acidithiobacillales bacterium SM1_46	1	1	0	1	0	0	0	0	Acidithiobacillia	Acidithiobacillia	norank
Acidithiobacillales bacterium SM23_46	1	0	1	1	1	0	0	0	Acidithiobacillia	Acidithiobacillia	norank
Acidithiobacillus caldus	1	0	0	0	0	0	0	0	Acidithiobacillia	Acidithiobacillia	Acidithiobacillus
Acidobacteria bacterium	1	1	1	1	1	1	1	1	Acidobacteria	norank	norank
Acidobacteria bacterium 13_1_20CM_2_60_10	1	0	0	0	0	0	0	0	Acidobacteria	norank	norank
Acidobacteria bacterium 13_1_20CM_2_65_9	1	1	0	0	0	0	0	0	Acidobacteria	norank	norank
Acidobacteria bacterium 13_1_20CM_2_68_14	1	0	0	0	0	0	0	0	Acidobacteria	norank	norank
Acidobacteria bacterium 13_1_20CM_2_68_7	1	0	0	0	0	0	0	0	Acidobacteria	norank	norank
Acidobacteria bacterium 13_1_20CM_3_53_8	1	1	0	1	0	0	0	0	Acidobacteria	norank	norank
Acidobacteria bacterium 13_1_20CM_3_58_11	1	1	0	0	1	0	0	0	Acidobacteria	norank	norank
Acidobacteria bacterium 13_1_20CM_4_56_7	1	1	0	0	0	0	0	0	Acidobacteria	norank	norank
Acidobacteria bacterium 13_1_20CM_4_57_11	1	1	0	1	0	0	0	0	Acidobacteria	norank	norank
Acidobacteria bacterium 13_1_20CM_58_21	1	0	0	1	0	0	0	0	Acidobacteria	norank	norank
Acidobacteria bacterium 13_1_40CM_2_56_5	1	1	0	0	0	0	0	0	Acidobacteria	norank	norank
Acidobacteria bacterium 13_1_40CM_2_60_7	1	1	0	1	0	0	0	0	Acidobacteria	norank	norank
Acidobacteria bacterium 13_1_40CM_2_64_6	1	0	0	0	0	0	0	0	Acidobacteria	norank	norank
Acidobacteria bacterium 13_1_40CM_2_68_5	1	1	0	0	0	0	0	0	Acidobacteria	norank	norank
Acidobacteria bacterium 13_1_40CM_3_55_6	1	1	0	0	0	0	0	0	Acidobacteria	norank	norank
Acidobacteria bacterium 13_1_40CM_3_56_11	1	1	0	1	0	0	0	0	Acidobacteria	norank	norank
Acidobacteria bacterium 13_1_40CM_3_65_5	1	1	0	0	0	0	0	0	Acidobacteria	norank	norank
Acidobacteria bacterium 13_1_40CM_4_57_6	1	0	0	0	1	0	0	0	Acidobacteria	norank	norank
Acidobacteria bacterium 13_1_40CM_4_58_4	1	1	0	1	1	0	0	0	Acidobacteria	norank	norank
Acidobacteria bacterium 13_1_40CM_4_61_5	1	0	0	0	0	0	0	0	Acidobacteria	norank	norank
Acidobacteria bacterium 13_1_40CM_4_65_8	1	1	0	1	0	0	0	0	Acidobacteria	norank	norank
Acidobacteria bacterium 13_1_40CM_4_69_4	1	0	0	0	0	0	0	0	Acidobacteria	norank	norank
Acidobacteria bacterium 13_1_40CM_56_16	1	0	0	0	1	0	0	0	Acidobacteria	norank	norank
Acidobacteria bacterium 13_1_40CM_65_14	1	0	0	0	0	0	0	0	Acidobacteria	norank	norank
Acidobacteria bacterium 13_2_20CM_2_57_12	1	1	0	0	0	0	0	0	Acidobacteria	norank	norank
Acidobacteria bacterium 13_2_20CM_2_57_6	1	1	0	1	1	0	0	0	Acidobacteria	norank	norank
Acidobacteria bacterium 13_2_20CM_2_66_4	1	0	0	0	0	0	0	0	Acidobacteria	norank	norank
Acidobacteria bacterium 13_2_20CM_57_17	1	1	0	1	1	0	0	0	Acidobacteria	norank	norank
Acidobacteria bacterium 13_2_20CM_57_7	1	1	0	0	1	0	0	0	Acidobacteria	norank	norank
Acidobacteria bacterium 13_2_20CM_58_27	1	1	0	0	1	0	0	0	Acidobacteria	norank	norank
Acidobacteria bacterium 21-70-11	1	0	0	1	1	0	0	0	Acidobacteria	norank	norank
Acidobacteria bacterium 37-65-4	0	0	0	1	0	0	0	0	Acidobacteria	norank	norank
Acidobacteria bacterium 37-71-11	1	0	1	1	0	1	0	0	Acidobacteria	norank	norank
Acidobacteria bacterium AB60	1	0	0	0	0	1	0	0	Acidobacteria	norank	norank
Acidobacteria bacterium KBS 146	1	1	1	0	1	0	0	0	Acidobacteria	Acidobacteriia	norank
Acidobacteria bacterium Mor1	1	0	1	0	0	0	0	0	Acidobacteria	norank	norank
Acidobacteria bacterium OLB17	1	0	1	1	1	0	0	0	Acidobacteria	norank	norank
Acidobacteria bacterium RBG_13_68_16	1	1	0	1	1	0	0	0	Acidobacteria	norank	norank
Acidobacteria bacterium RBG_16_64_8	0	1	0	1	0	0	0	0	Acidobacteria	norank	norank
Acidobacteria bacterium RBG_16_68_9	1	1	0	1	1	0	0	0	Acidobacteria	norank	norank
Acidobacteria bacterium RBG_16_70_10	1	1	1	1	1	0	0	0	Acidobacteria	norank	norank
Acidobacteria bacterium RIFCSPHIGHO2_01_FULL_67_28	1	1	0	1	0	0	0	0	Acidobacteria	norank	norank
Acidobacteria bacterium RIFCSPHIGHO2_02_FULL_67_57	1	0	0	1	0	0	0	0	Acidobacteria	norank	norank
Acidobacteria bacterium RIFCSPHIGHO2_12_FULL_67_30	1	0	0	0	0	0	0	0	Acidobacteria	norank	norank
Acidobacteria bacterium RIFCSPLOWO2_02_FULL_59_13	1	0	0	0	1	0	0	0	Acidobacteria	norank	norank
Acidobacteria bacterium RIFCSPLOWO2_02_FULL_60_20	1	0	1	0	0	0	0	0	Acidobacteria	norank	norank
Acidobacteria bacterium RIFCSPLOWO2_02_FULL_61_28	1	0	0	1	1	0	0	0	Acidobacteria	norank	norank
Acidobacteria bacterium RIFCSPLOWO2_02_FULL_64_15	1	0	1	0	0	0	0	0	Acidobacteria	norank	norank
Acidobacteria bacterium RIFCSPLOWO2_02_FULL_65_29	1	1	1	1	1	1	0	0	Acidobacteria	norank	norank
Acidobacteria bacterium RIFCSPLOWO2_02_FULL_67_21	1	1	1	1	1	0	0	0	Acidobacteria	norank	norank
Acidobacteria bacterium RIFCSPLOWO2_02_FULL_67_36	1	1	1	1	1	0	0	0	Acidobacteria	norank	norank
Acidobacteria bacterium RIFCSPLOWO2_02_FULL_68_18	1	1	1	0	1	1	0	0	Acidobacteria	norank	norank
Acidobacteria bacterium RIFCSPLOWO2_12_FULL_54_10	0	0	1	0	0	0	0	0	Acidobacteria	norank	norank
Acidobacteria bacterium RIFCSPLOWO2_12_FULL_59_11	1	1	1	1	0	0	0	0	Acidobacteria	norank	norank
Acidobacteria bacterium RIFCSPLOWO2_12_FULL_60_22	1	1	0	0	0	0	0	0	Acidobacteria	norank	norank
Acidobacteria bacterium RIFCSPLOWO2_12_FULL_65_11	1	1	0	1	1	0	0	0	Acidobacteria	norank	norank
Acidobacteria bacterium RIFCSPLOWO2_12_FULL_66_10	1	0	0	1	1	0	0	0	Acidobacteria	norank	norank
Acidobacteria bacterium RIFCSPLOWO2_12_FULL_66_21	1	1	1	1	1	1	0	0	Acidobacteria	norank	norank
Acidobacteria bacterium RIFCSPLOWO2_12_FULL_67_14	1	1	1	1	1	0	0	0	Acidobacteria	norank	norank
Acidobacteria bacterium RIFCSPLOWO2_12_FULL_67_14b	1	1	1	1	1	0	0	0	Acidobacteria	norank	norank
Acidobacteria bacterium RIFCSPLOWO2_12_FULL_68_19	1	1	1	1	1	0	0	0	Acidobacteria	norank	norank
Acidobacteria bacterium SCGC AG-212-P17	1	0	0	0	1	0	0	0	Acidobacteria	norank	norank
Acidobacteria bacterium SCN 69-37	1	1	0	0	1	0	0	0	Acidobacteria	norank	norank
Acidobacteriaceae bacterium KBS 146	1	0	0	0	0	0	0	0	Acidobacteria	Acidobacteriia	norank
Acidobacteriaceae bacterium KBS 83	1	1	1	1	1	0	0	0	Acidobacteria	Acidobacteriia	norank
Acidobacteriaceae bacterium KBS 89	1	1	0	1	1	0	0	0	Acidobacteria	Acidobacteriia	norank
Acidobacteriaceae bacterium KBS 96	1	1	0	1	1	0	0	0	Acidobacteria	Acidobacteriia	norank
Acidobacteriaceae bacterium TAA 166	1	0	0	0	0	0	0	0	Acidobacteria	Acidobacteriia	norank
Acidobacteriaceae bacterium TAA166	1	1	0	0	1	0	0	0	Acidobacteria	Acidobacteriia	norank
Acidobacteriaceae bacterium URHE0068	1	1	0	1	1	1	0	0	Acidobacteria	Acidobacteriia	norank
Acidobacteriales bacterium	1	1	0	0	0	0	0	0	Acidobacteria	Acidobacteriia	norank
Acidobacteriales bacterium 13_1_40CM_3_55_5	1	0	0	0	0	0	0	0	Acidobacteria	Acidobacteriia	norank
Acidobacteriales bacterium 13_2_20CM_2_55_5	0	0	1	0	0	0	0	0	Acidobacteria	Acidobacteriia	norank
Acidobacteriales bacterium 13_2_20CM_55_8	0	1	0	1	1	0	0	0	Acidobacteria	Acidobacteriia	norank
Acidobacteriales bacterium 59-55	0	0	0	0	1	0	0	0	Acidobacteria	Acidobacteriia	norank
Acidobacteriia bacterium	1	1	1	1	1	0	0	0	Acidobacteria	Acidobacteriia	norank
Acidobacteriia bacterium AA117	1	1	1	1	1	0	0	0	Acidobacteria	Acidobacteriia	norank
Acidobacteriia bacterium SbA2	1	1	0	1	0	0	0	0	Acidobacteria	Acidobacteriia	norank
Acidobacterium ailaaui	1	1	0	0	0	0	0	0	Acidobacteria	Acidobacteriia	Acidobacterium
Acidobacterium capsulatum	1	1	1	1	1	0	0	0	Acidobacteria	Acidobacteriia	Acidobacterium
Acidobacterium sp.	1	1	1	1	1	0	0	0	Acidobacteria	Acidobacteriia	Acidobacterium
Acidobacterium sp. PMMR2	1	1	1	0	1	0	1	0	Acidobacteria	Acidobacteriia	Acidobacterium
Acidobacterium sp. S8	1	0	0	0	0	0	0	0	Acidobacteria	Acidobacteriia	Acidobacterium
Acidocella facilis	0	1	0	1	0	0	0	0	Alphaproteobacteria	Alphaproteobacteria	Acidocella
Acidocella sp. MX-AZ02	1	0	0	0	0	0	0	0	Alphaproteobacteria	Alphaproteobacteria	Acidocella
Acidomonas methanolica	1	0	0	0	0	0	0	0	Alphaproteobacteria	Alphaproteobacteria	Acidomonas
Acidothermus cellulolyticus	1	1	1	1	0	0	0	0	Actinobacteria	Actinobacteria	Acidothermus
Acidovorax avenae	1	0	1	0	0	0	0	0	Betaproteobacteria	Betaproteobacteria	Acidovorax
Acidovorax caeni	1	0	1	0	0	0	0	0	Betaproteobacteria	Betaproteobacteria	Acidovorax
Acidovorax carolinensis	1	0	0	0	0	0	0	0	Betaproteobacteria	Betaproteobacteria	Acidovorax
Acidovorax delafieldii	0	0	0	0	1	0	0	0	Betaproteobacteria	Betaproteobacteria	Acidovorax
Acidovorax ebreus	0	1	0	0	0	0	0	0	Betaproteobacteria	Betaproteobacteria	Acidovorax
Acidovorax konjaci	0	0	1	0	0	0	0	0	Betaproteobacteria	Betaproteobacteria	Acidovorax
Acidovorax oryzae	1	0	0	0	0	0	0	0	Betaproteobacteria	Betaproteobacteria	Acidovorax
Acidovorax sp.	1	0	1	0	0	0	0	0	Betaproteobacteria	Betaproteobacteria	Acidovorax
Acidovorax sp. JS42	0	0	1	0	0	0	0	0	Betaproteobacteria	Betaproteobacteria	Acidovorax
Acidovorax sp. Leaf160	1	0	0	0	0	0	0	0	Betaproteobacteria	Betaproteobacteria	Acidovorax
Acidovorax sp. Root217	1	0	0	0	0	0	0	0	Betaproteobacteria	Betaproteobacteria	Acidovorax
Acidovorax sp. SCN 68-22	0	1	0	0	0	0	0	0	Betaproteobacteria	Betaproteobacteria	Acidovorax
Acrocarpospora corrugata	1	0	0	0	0	0	0	0	Actinobacteria	Actinobacteria	Acrocarpospora
Acrocarpospora macrocephala	1	1	0	1	0	0	0	0	Actinobacteria	Actinobacteria	Acrocarpospora
Acrocarpospora pleiomorpha	1	1	0	1	0	0	0	0	Actinobacteria	Actinobacteria	Acrocarpospora
Actinoallomurus bryophytorum	1	1	0	1	0	0	0	0	Actinobacteria	Actinobacteria	Actinoallomurus
Actinobacteria bacterium	1	1	1	1	1	0	1	0	Actinobacteria	Actinobacteria	norank
Actinobacteria bacterium 13_1_20CM_2_65_11	1	0	0	1	0	0	0	0	Actinobacteria	norank	norank
Actinobacteria bacterium 13_1_20CM_2_66_18	1	0	0	0	0	0	0	0	Actinobacteria	norank	norank
Actinobacteria bacterium 13_1_20CM_3_68_10	0	0	0	0	1	0	0	0	Actinobacteria	norank	norank
Actinobacteria bacterium 13_1_20CM_3_68_9	1	1	1	0	0	0	0	0	Actinobacteria	norank	norank
Actinobacteria bacterium 13_1_20CM_3_71_11	1	1	0	1	0	0	0	0	Actinobacteria	norank	norank
Actinobacteria bacterium 13_1_20CM_4_68_12	1	1	0	0	0	0	0	0	Actinobacteria	norank	norank
Actinobacteria bacterium 13_1_20CM_4_69_9	1	0	0	1	1	0	0	0	Actinobacteria	norank	norank
Actinobacteria bacterium 13_1_40CM_2_65_8	1	0	0	0	0	0	0	0	Actinobacteria	norank	norank
Actinobacteria bacterium 13_1_40CM_2_66_13	1	0	0	0	0	0	0	0	Actinobacteria	norank	norank
Actinobacteria bacterium 13_1_40CM_4_65_12	0	0	0	0	1	0	0	0	Actinobacteria	norank	norank
Actinobacteria bacterium 13_1_40CM_66_12	1	0	0	0	0	0	0	0	Actinobacteria	norank	norank
Actinobacteria bacterium 13_2_20CM_2_66_6	1	1	0	0	1	0	0	0	Actinobacteria	norank	norank
Actinobacteria bacterium 13_2_20CM_2_71_6	1	1	0	1	0	0	0	0	Actinobacteria	norank	norank
Actinobacteria bacterium 13_2_20CM_2_72_6	1	0	0	0	0	0	0	0	Actinobacteria	norank	norank
Actinobacteria bacterium 13_2_20CM_68_14	0	1	0	0	0	0	0	0	Actinobacteria	norank	norank
Actinobacteria bacterium 15TR583	1	1	1	1	1	0	0	0	Actinobacteria	norank	norank
Actinobacteria bacterium 21-64-8	1	0	0	0	0	0	0	0	Actinobacteria	norank	norank
Actinobacteria bacterium 66_15	1	0	0	0	0	0	0	0	Actinobacteria	Actinobacteria	norank
Actinobacteria bacterium 69-20	1	0	1	0	0	0	0	0	Actinobacteria	Actinobacteria	norank
Actinobacteria bacterium CG2_30_50_142	1	0	0	0	0	0	0	0	Actinobacteria	norank	norank
Actinobacteria bacterium HGW-Actinobacteria-10	1	0	0	0	0	0	0	0	Actinobacteria	norank	norank
Actinobacteria bacterium HGW-Actinobacteria-7	1	0	0	0	0	0	0	0	Actinobacteria	norank	norank
Actinobacteria bacterium IMCC26207	1	1	0	0	0	0	0	0	Actinobacteria	Actinobacteria	norank
Actinobacteria bacterium IMCC26256	1	1	0	0	0	0	0	0	Actinobacteria	Actinobacteria	norank
Actinobacteria bacterium OK006	0	0	0	0	1	0	0	0	Actinobacteria	Actinobacteria	norank
Actinobacteria bacterium OK074	1	0	0	0	0	0	0	0	Actinobacteria	Actinobacteria	norank
Actinobacteria bacterium QS_8_72_14	1	0	0	0	0	0	0	0	Actinobacteria	norank	norank
Actinobacteria bacterium RBG_13_63_9	1	0	0	1	0	0	0	0	Actinobacteria	norank	norank
Actinobacteria bacterium RBG_16_64_13	1	1	1	1	0	0	0	0	Actinobacteria	norank	norank
Actinobacteria bacterium RBG_16_67_10	1	1	0	1	1	0	0	0	Actinobacteria	norank	norank
Actinobacteria bacterium RBG_16_67_15	1	1	0	0	0	0	0	0	Actinobacteria	norank	norank
Actinobacteria bacterium RBG_16_68_12	1	1	1	1	1	0	0	0	Actinobacteria	norank	norank
Actinobacteria bacterium RBG_16_70_17	1	0	0	0	0	0	0	0	Actinobacteria	norank	norank
Actinobacteria bacterium RBG_19FT_COMBO_70_19	1	1	1	1	1	1	0	0	Actinobacteria	norank	norank
actinobacterium acAcidi	1	1	0	0	0	0	0	0	Actinobacteria	Actinobacteria	norank
actinobacterium acAMD-2	1	0	0	0	0	0	0	0	Actinobacteria	Actinobacteria	norank
Actinocatenispora sera	1	1	0	1	0	0	0	0	Actinobacteria	Actinobacteria	Actinocatenispora
Actinocorallia herbida	1	1	0	0	0	0	0	0	Actinobacteria	Actinobacteria	Actinocorallia
Actinocorallia populi	1	0	0	0	0	0	0	0	Actinobacteria	Actinobacteria	Actinocorallia
Actinocrispum wychmicini	1	0	0	0	0	0	0	0	Actinobacteria	Actinobacteria	Actinocrispum
Actinokineospora auranticolor	0	0	1	0	0	0	0	0	Actinobacteria	Actinobacteria	Actinokineospora
Actinokineospora bangkokensis	1	1	0	0	0	0	0	0	Actinobacteria	Actinobacteria	Actinokineospora
Actinokineospora mzabensis	1	0	0	0	0	0	0	0	Actinobacteria	Actinobacteria	Actinokineospora
Actinokineospora spheciospongiae	1	0	0	0	0	0	0	0	Actinobacteria	Actinobacteria	Actinokineospora
Actinomadura amylolytica	1	1	0	1	0	0	0	0	Actinobacteria	Actinobacteria	Actinomadura
Actinomadura atramentaria	1	1	0	0	0	0	0	0	Actinobacteria	Actinobacteria	Actinomadura
Actinomadura bangladeshensis	1	1	1	1	1	0	0	0	Actinobacteria	Actinobacteria	Actinomadura
Actinomadura chibensis	1	0	0	0	0	0	0	0	Actinobacteria	Actinobacteria	Actinomadura
Actinomadura darangshiensis	0	1	0	1	0	0	0	0	Actinobacteria	Actinobacteria	Actinomadura
Actinomadura echinospora	1	0	0	0	0	0	1	0	Actinobacteria	Actinobacteria	Actinomadura
Actinomadura fibrosa	1	0	0	0	0	0	0	0	Actinobacteria	Actinobacteria	Actinomadura
Actinomadura flavalba	1	1	0	0	0	0	0	0	Actinobacteria	Actinobacteria	Actinomadura
Actinomadura formosensis	1	1	1	1	1	0	0	0	Actinobacteria	Actinobacteria	Actinomadura
Actinomadura geliboluensis	1	0	1	0	0	0	0	0	Actinobacteria	Actinobacteria	Actinomadura
Actinomadura hibisca	1	0	0	0	0	0	0	0	Actinobacteria	Actinobacteria	Actinomadura
Actinomadura kijaniata	1	1	1	0	0	0	0	0	Actinobacteria	Actinobacteria	Actinomadura
Actinomadura latina	0	0	1	0	0	0	0	0	Actinobacteria	Actinobacteria	Actinomadura
Actinomadura macra	1	1	0	0	0	0	0	0	Actinobacteria	Actinobacteria	Actinomadura
Actinomadura madurae	1	1	1	0	0	0	0	0	Actinobacteria	Actinobacteria	Actinomadura
Actinomadura mexicana	1	0	0	0	0	0	0	0	Actinobacteria	Actinobacteria	Actinomadura
Actinomadura meyerae	1	0	1	0	0	0	0	0	Actinobacteria	Actinobacteria	Actinomadura
Actinomadura montaniterrae	1	1	1	0	0	0	0	0	Actinobacteria	Actinobacteria	Actinomadura
Actinomadura oligospora	1	0	0	1	1	0	0	0	Actinobacteria	Actinobacteria	Actinomadura
Actinomadura parvosata	1	0	0	0	0	0	0	0	Actinobacteria	Actinobacteria	Actinomadura
Actinomadura rayongensis	1	0	0	0	0	0	0	0	Actinobacteria	Actinobacteria	Actinomadura
Actinomadura rifamycini	1	1	0	1	0	0	0	0	Actinobacteria	Actinobacteria	Actinomadura
Actinomadura roseirufa	0	0	0	1	0	0	0	0	Actinobacteria	Actinobacteria	Actinomadura
Actinomadura rudentiformis	1	1	0	0	0	0	0	0	Actinobacteria	Actinobacteria	Actinomadura
Actinomadura sp. 14C53	1	0	1	1	0	0	0	0	Actinobacteria	Actinobacteria	Actinomadura
Actinomadura sp. 5-2	1	1	0	0	0	0	0	0	Actinobacteria	Actinobacteria	Actinomadura
Actinomadura sp. 6K520	1	0	0	0	0	0	0	0	Actinobacteria	Actinobacteria	Actinomadura
Actinomadura sp. 7K507	1	0	0	0	0	0	0	0	Actinobacteria	Actinobacteria	Actinomadura
Actinomadura sp. 7K534	1	1	0	0	0	0	0	0	Actinobacteria	Actinobacteria	Actinomadura
Actinomadura sp. CNU-125	1	0	0	0	0	0	0	0	Actinobacteria	Actinobacteria	Actinomadura
Actinomadura sp. CYP1-5	1	0	0	0	0	0	0	0	Actinobacteria	Actinobacteria	Actinomadura
Actinomadura sp. DSM 109109	1	1	1	0	0	0	0	0	Actinobacteria	Actinobacteria	Actinomadura
Actinomadura sp. GC306	1	0	0	0	0	0	0	0	Actinobacteria	Actinobacteria	Actinomadura
Actinomadura sp. H3C3	0	0	0	1	0	0	0	0	Actinobacteria	Actinobacteria	Actinomadura
Actinomadura sp. J1-007	1	1	0	0	0	0	0	0	Actinobacteria	Actinobacteria	Actinomadura
Actinomadura sp. K4S16	1	0	0	0	1	0	0	0	Actinobacteria	Actinobacteria	Actinomadura
Actinomadura sp. KC06	1	0	0	0	0	0	0	0	Actinobacteria	Actinobacteria	Actinomadura
Actinomadura sp. KC216	0	1	1	0	0	0	0	0	Actinobacteria	Actinobacteria	Actinomadura
Actinomadura sp. KC345	1	1	0	1	0	0	0	0	Actinobacteria	Actinobacteria	Actinomadura
Actinomadura sp. LD22	1	0	0	0	0	0	0	0	Actinobacteria	Actinobacteria	Actinomadura
Actinomadura sp. LHW52907	1	0	0	0	0	0	0	0	Actinobacteria	Actinobacteria	Actinomadura
Actinomadura sp. LHW63021	1	0	0	1	0	0	0	0	Actinobacteria	Actinobacteria	Actinomadura
Actinomadura sp. NEAU-AAG5	1	1	0	0	0	0	0	0	Actinobacteria	Actinobacteria	Actinomadura
Actinomadura sp. NEAU-Ht49	1	1	0	0	0	0	0	0	Actinobacteria	Actinobacteria	Actinomadura
Actinomadura sp. RB68	1	0	0	0	0	0	0	0	Actinobacteria	Actinobacteria	Actinomadura
Actinomadura sp. WAC 06369	0	0	0	1	0	0	0	0	Actinobacteria	Actinobacteria	Actinomadura
Actinomadura sp. WMMA1423	1	0	0	0	0	0	0	0	Actinobacteria	Actinobacteria	Actinomadura
Actinomadura sp. WMMB499	1	1	0	1	0	0	0	0	Actinobacteria	Actinobacteria	Actinomadura
Actinomadura syzygii	1	0	0	0	0	0	0	0	Actinobacteria	Actinobacteria	Actinomadura
Actinomadura umbrina	1	1	0	1	0	0	0	0	Actinobacteria	Actinobacteria	Actinomadura
Actinomadura viridilutea	1	1	1	0	0	0	0	0	Actinobacteria	Actinobacteria	Actinomadura
Actinomyces sp.	1	1	0	0	1	0	0	0	Actinobacteria	Actinobacteria	Actinomyces
Actinomycetospora chiangmaiensis	0	0	0	1	0	0	0	0	Actinobacteria	Actinobacteria	Actinomycetospora
Actinomycetospora cinnamomea	0	0	1	0	0	0	0	0	Actinobacteria	Actinobacteria	Actinomycetospora
Actinomycetospora succinea	1	0	0	0	0	0	0	0	Actinobacteria	Actinobacteria	Actinomycetospora
Actinophytocola oryzae	1	0	0	0	1	0	0	0	Actinobacteria	Actinobacteria	Actinophytocola
Actinophytocola sp.	1	1	1	1	0	0	0	0	Actinobacteria	Actinobacteria	Actinophytocola
Actinophytocola xanthii	1	1	0	0	0	0	0	0	Actinobacteria	Actinobacteria	Actinophytocola
Actinophytocola xinjiangensis	1	0	0	0	0	0	0	0	Actinobacteria	Actinobacteria	Actinophytocola
Actinoplanes atraurantiacus	1	1	1	0	0	0	0	0	Actinobacteria	Actinobacteria	Actinoplanes
Actinoplanes awajinensis	1	0	0	1	1	0	0	0	Actinobacteria	Actinobacteria	Actinoplanes
Actinoplanes brasiliensis	1	1	1	0	0	0	0	0	Actinobacteria	Actinobacteria	Actinoplanes
Actinoplanes derwentensis	0	0	1	0	0	0	0	0	Actinobacteria	Actinobacteria	Actinoplanes
Actinoplanes friuliensis	1	0	0	0	0	0	0	0	Actinobacteria	Actinobacteria	Actinoplanes
Actinoplanes globisporus	1	1	0	1	1	0	0	0	Actinobacteria	Actinobacteria	Actinoplanes
Actinoplanes italicus	1	0	0	0	0	0	0	0	Actinobacteria	Actinobacteria	Actinoplanes
Actinoplanes lutulentus	1	0	0	0	0	0	0	0	Actinobacteria	Actinobacteria	Actinoplanes
Actinoplanes missouriensis	1	1	0	0	0	0	0	0	Actinobacteria	Actinobacteria	Actinoplanes
Actinoplanes rectilineatus	1	0	0	0	0	0	0	0	Actinobacteria	Actinobacteria	Actinoplanes
Actinoplanes regularis	1	0	0	0	0	0	0	0	Actinobacteria	Actinobacteria	Actinoplanes
Actinoplanes sp. ATCC 53533	1	0	0	1	0	0	0	0	Actinobacteria	Actinobacteria	Actinoplanes
Actinoplanes sp. LAM7112	1	1	1	1	0	0	0	0	Actinobacteria	Actinobacteria	Actinoplanes
Actinoplanes sp. TFC3	1	0	0	0	0	0	0	0	Actinobacteria	Actinobacteria	Actinoplanes
Actinoplanes subtropicus	1	1	0	1	1	0	0	0	Actinobacteria	Actinobacteria	Actinoplanes
Actinoplanes teichomyceticus	0	0	0	0	1	0	0	0	Actinobacteria	Actinobacteria	Actinoplanes
Actinoplanes utahensis	1	0	0	0	0	0	0	0	Actinobacteria	Actinobacteria	Actinoplanes
Actinoplanes xinjiangensis	1	0	0	0	0	0	0	0	Actinobacteria	Actinobacteria	Actinoplanes
Actinopolymorpha alba	1	1	0	1	0	0	0	0	Actinobacteria	Actinobacteria	Actinopolymorpha
Actinopolymorpha cephalotaxi	1	1	1	0	0	0	0	0	Actinobacteria	Actinobacteria	Actinopolymorpha
Actinopolymorpha singaporensis	1	1	0	0	0	0	0	0	Actinobacteria	Actinobacteria	Actinopolymorpha
Actinopolyspora iraqiensis	1	0	0	0	0	0	0	0	Actinobacteria	Actinobacteria	Actinopolyspora
Actinopolyspora mortivallis	1	0	0	0	0	0	0	0	Actinobacteria	Actinobacteria	Actinopolyspora
Actinorugispora endophytica	1	1	0	1	0	0	0	0	Actinobacteria	Actinobacteria	Actinorugispora
Actinospica robiniae	1	1	1	1	1	0	0	0	Actinobacteria	Actinobacteria	Actinospica
Actinosynnema mirum	1	0	0	0	0	0	0	0	Actinobacteria	Actinobacteria	Actinosynnema
Actinosynnema sp. ALI-1.44	1	0	0	0	0	0	0	0	Actinobacteria	Actinobacteria	Actinosynnema
Actinotalea fermentans	0	0	1	0	0	0	0	0	Actinobacteria	Actinobacteria	Actinotalea
Acuticoccus sediminis	0	0	0	0	1	0	0	0	Alphaproteobacteria	Alphaproteobacteria	Acuticoccus
Adhaeribacter aerolatus	0	1	0	0	0	0	0	0	Bacteroidetes	Cytophagia	Adhaeribacter
Adhaeribacter sp. HMF7605	1	0	0	0	0	0	0	0	Bacteroidetes	Cytophagia	Adhaeribacter
Adlercreutzia equolifaciens	1	1	1	1	1	0	0	0	Actinobacteria	Coriobacteriia	Adlercreutzia
Aegilops tauschii	1	1	0	0	0	0	0	0	Streptophyta	Magnoliopsida	Aegilops
Aequorivita sp.	0	0	0	0	1	0	0	0	Bacteroidetes	Flavobacteriia	Aequorivita
Aerococcus urinae	1	0	0	0	1	0	0	0	Firmicutes	Bacilli	Aerococcus
Aeromicrobium massiliense	1	0	1	0	0	0	0	0	Actinobacteria	Actinobacteria	Aeromicrobium
Aeromicrobium sp. 9AM	0	0	1	0	0	0	0	0	Actinobacteria	Actinobacteria	Aeromicrobium
Aeromicrobium sp. Root236	1	0	0	0	0	0	0	0	Actinobacteria	Actinobacteria	Aeromicrobium
Aeromicrobium sp. Root344	1	0	0	0	0	0	0	0	Actinobacteria	Actinobacteria	Aeromicrobium
Aeromonas popoffii	1	0	0	0	0	0	0	0	Gammaproteobacteria	Gammaproteobacteria	Aeromonas
Aerosticca soli	1	0	0	0	0	0	0	0	Gammaproteobacteria	Gammaproteobacteria	Aerosticca
Aestuariispira insulae	1	0	0	0	0	0	0	0	Alphaproteobacteria	Alphaproteobacteria	Aestuariispira
Aestuariivirga litoralis	1	0	0	0	0	0	0	0	Alphaproteobacteria	Alphaproteobacteria	Aestuariivirga
Afipia birgiae	1	1	1	0	1	0	0	0	Alphaproteobacteria	Alphaproteobacteria	Afipia
Afipia broomeae	1	1	1	0	1	0	0	0	Alphaproteobacteria	Alphaproteobacteria	Afipia
Afipia clevelandensis	1	1	1	0	0	0	0	0	Alphaproteobacteria	Alphaproteobacteria	Afipia
Afipia felis	1	1	0	1	1	0	0	0	Alphaproteobacteria	Alphaproteobacteria	Afipia
Afipia massiliensis	1	1	0	1	0	0	0	0	Alphaproteobacteria	Alphaproteobacteria	Afipia
Afipia sp.	1	1	0	0	0	0	0	0	Alphaproteobacteria	Alphaproteobacteria	Afipia
Afipia sp. 1NLS2	0	0	0	0	1	0	0	0	Alphaproteobacteria	Alphaproteobacteria	Afipia
Afipia sp. 62-7	0	1	1	0	0	0	0	0	Alphaproteobacteria	Alphaproteobacteria	Afipia
Afipia sp. 64-13	1	0	0	0	0	0	0	0	Alphaproteobacteria	Alphaproteobacteria	Afipia
Afipia sp. GAS231	1	1	0	1	1	0	0	0	Alphaproteobacteria	Alphaproteobacteria	Afipia
Afipia sp. P52-10	1	1	0	0	1	0	0	0	Alphaproteobacteria	Alphaproteobacteria	Afipia
Afipia sp. Root123D2	1	1	0	1	1	0	0	0	Alphaproteobacteria	Alphaproteobacteria	Afipia
Agathobaculum butyriciproducens	1	0	0	0	0	0	0	0	Firmicutes	Clostridia	Agathobaculum
Aggregicoccus sp. 17bor-14	1	1	0	0	1	0	0	0	Deltaproteobacteria	Deltaproteobacteria	Aggregicoccus
Agreia sp. Leaf335	1	0	0	0	0	0	0	0	Actinobacteria	Actinobacteria	Agreia
Agrobacterium rhizogenes	1	0	0	0	0	0	0	0	Alphaproteobacteria	Alphaproteobacteria	Agrobacterium
Agrobacterium tumefaciens	0	0	1	0	0	0	0	0	Alphaproteobacteria	Alphaproteobacteria	Agrobacterium
Agromyces flavus	1	0	0	0	0	0	0	0	Actinobacteria	Actinobacteria	Agromyces
Agromyces lapidis	1	0	0	0	1	0	0	0	Actinobacteria	Actinobacteria	Agromyces
Agromyces sp. OV429	1	0	0	0	0	0	0	0	Actinobacteria	Actinobacteria	Agromyces
Ahniella affigens	1	0	0	0	0	0	0	0	Gammaproteobacteria	Gammaproteobacteria	Ahniella
Alcaligenaceae bacterium	1	0	0	0	0	0	0	0	Betaproteobacteria	Betaproteobacteria	norank
Alcaligenes sp. NyZ215	0	1	0	0	0	0	0	0	Betaproteobacteria	Betaproteobacteria	Alcaligenes
Alcanivorax dieselolei	1	0	0	0	0	0	0	0	Gammaproteobacteria	Gammaproteobacteria	Alcanivorax
Alcanivorax jadensis	0	1	0	0	0	0	0	0	Gammaproteobacteria	Gammaproteobacteria	Alcanivorax
Alicycliphilus denitrificans	1	0	0	0	1	0	0	0	Betaproteobacteria	Betaproteobacteria	Alicycliphilus
Alicyclobacillus ferrooxydans	0	0	1	0	0	0	0	0	Firmicutes	Bacilli	Alicyclobacillus
Alicyclobacillus macrosporangiidus	1	1	1	0	0	0	0	0	Firmicutes	Bacilli	Alicyclobacillus
Aliifodinibius roseus	0	0	0	0	1	0	0	0	Balneolaeota	Balneolia	Aliifodinibius
Aliihoeflea sp. 2WW	1	0	0	1	0	0	0	0	Alphaproteobacteria	Alphaproteobacteria	Aliihoeflea
Aliikangiella sp. M105	1	0	0	0	0	0	0	0	Gammaproteobacteria	Gammaproteobacteria	Aliikangiella
Alistipes onderdonkii	1	0	0	0	0	0	0	0	Bacteroidetes	Bacteroidia	Alistipes
Alistipes shahii	1	0	0	0	0	0	0	0	Bacteroidetes	Bacteroidia	Alistipes
Alistipes sp. 56_sp_Nov_56_25	0	0	0	1	0	0	0	0	Bacteroidetes	Bacteroidia	Alistipes
Alistipes sp. AF14-19	1	0	0	0	0	0	0	0	Bacteroidetes	Bacteroidia	Alistipes
Alistipes sp. CAG:53	1	1	0	0	0	0	0	0	Bacteroidetes	Bacteroidia	Alistipes
Alkalilimnicola ehrlichii	1	0	0	0	0	0	0	0	Gammaproteobacteria	Gammaproteobacteria	Alkalilimnicola
Alkalilimnicola sp. S0819	1	0	0	0	0	0	0	0	Gammaproteobacteria	Gammaproteobacteria	Alkalilimnicola
Alkalinema sp. CACIAM 70d	1	0	0	0	0	0	0	0	Cyanobacteria	norank	Alkalinema
Alkalispirochaeta americana	1	0	0	0	0	0	0	0	Spirochaetes	Spirochaetia	Alkalispirochaeta
Alkalispirochaeta odontotermitis	1	0	1	1	0	0	0	0	Spirochaetes	Spirochaetia	Alkalispirochaeta
Alloactinosynnema album	0	0	1	1	0	0	0	0	Actinobacteria	Actinobacteria	Alloactinosynnema
Alloactinosynnema sp. L-07	1	0	0	0	0	0	0	0	Actinobacteria	Actinobacteria	Alloactinosynnema
Allochromatium vinosum	1	0	0	0	1	0	0	0	Gammaproteobacteria	Gammaproteobacteria	Allochromatium
Allokutzneria albata	1	1	0	1	0	0	0	0	Actinobacteria	Actinobacteria	Allokutzneria
Allonocardiopsis opalescens	1	0	1	1	0	0	0	0	Actinobacteria	Actinobacteria	Allonocardiopsis
Allorhizocola rhizosphaerae	1	1	0	0	0	0	0	0	Actinobacteria	Actinobacteria	Allorhizocola
Allosalinactinospora lopnorensis	1	0	0	0	0	0	0	0	Actinobacteria	Actinobacteria	Allosalinactinospora
alpha proteobacterium AAP38	1	0	0	0	0	0	0	0	Alphaproteobacteria	Alphaproteobacteria	norank
alpha proteobacterium BAL199	1	1	1	1	1	0	0	0	Alphaproteobacteria	Alphaproteobacteria	norank
alpha proteobacterium Mf 1.05b.01	1	0	0	0	0	0	0	0	Alphaproteobacteria	Alphaproteobacteria	norank
alpha proteobacterium Q-1	1	0	0	0	0	0	0	0	Alphaproteobacteria	Alphaproteobacteria	norank
Alphaproteobacteria bacterium	1	1	1	1	1	1	0	0	Alphaproteobacteria	Alphaproteobacteria	norank
Alphaproteobacteria bacterium 13_1_20CM_3_64_12	1	0	0	0	0	0	0	0	Alphaproteobacteria	Alphaproteobacteria	norank
Alphaproteobacteria bacterium 13_2_20CM_2_64_7	1	1	1	1	1	0	0	0	Alphaproteobacteria	Alphaproteobacteria	norank
Alphaproteobacteria bacterium 32-64-14	1	1	0	0	0	0	0	0	Alphaproteobacteria	Alphaproteobacteria	norank
Alphaproteobacteria bacterium 62-8	1	1	0	1	0	0	0	0	Alphaproteobacteria	Alphaproteobacteria	norank
Alphaproteobacteria bacterium 64-11	1	1	0	0	1	0	0	0	Alphaproteobacteria	Alphaproteobacteria	norank
Alphaproteobacteria bacterium 64-6	1	0	0	0	0	0	0	0	Alphaproteobacteria	Alphaproteobacteria	norank
Alphaproteobacteria bacterium 65-37	1	0	0	1	0	0	0	0	Alphaproteobacteria	Alphaproteobacteria	norank
Alphaproteobacteria bacterium 65-7	1	1	0	0	0	0	0	0	Alphaproteobacteria	Alphaproteobacteria	norank
Alphaproteobacteria bacterium BRH_c36	0	1	0	0	0	0	0	0	Alphaproteobacteria	Alphaproteobacteria	norank
Alphaproteobacteria bacterium CG_4_10_14_0_2_um_filter_63_37	1	0	0	0	0	0	0	0	Alphaproteobacteria	Alphaproteobacteria	norank
Alphaproteobacteria bacterium HGW-Alphaproteobacteria-12	0	0	1	0	0	0	0	0	Alphaproteobacteria	Alphaproteobacteria	norank
Alphaproteobacteria bacterium HGW-Alphaproteobacteria-6	1	0	0	0	1	0	0	0	Alphaproteobacteria	Alphaproteobacteria	norank
Alphaproteobacteria bacterium HGW-Alphaproteobacteria-7	0	0	1	0	0	0	0	0	Alphaproteobacteria	Alphaproteobacteria	norank
Alphaproteobacteria bacterium MarineAlpha1_Bin1	1	0	0	0	0	0	0	0	Alphaproteobacteria	Alphaproteobacteria	norank
Alphaproteobacteria bacterium MarineAlpha10_Bin2	0	1	0	0	0	0	0	0	Alphaproteobacteria	Alphaproteobacteria	norank
Alphaproteobacteria bacterium MarineAlpha3_Bin2	1	0	0	0	0	0	0	0	Alphaproteobacteria	Alphaproteobacteria	norank
Alphaproteobacteria bacterium MarineAlpha3_Bin6	0	1	0	0	0	0	0	0	Alphaproteobacteria	Alphaproteobacteria	norank
Alphaproteobacteria bacterium MarineAlpha3_Bin7	0	0	0	1	0	0	0	0	Alphaproteobacteria	Alphaproteobacteria	norank
Alphaproteobacteria bacterium MarineAlpha9_Bin7	0	1	0	0	0	0	0	0	Alphaproteobacteria	Alphaproteobacteria	norank
Alphaproteobacteria bacterium PA2	1	0	0	0	0	0	0	0	Alphaproteobacteria	Alphaproteobacteria	norank
Alphaproteobacteria bacterium PA3	0	1	0	0	0	0	0	0	Alphaproteobacteria	Alphaproteobacteria	norank
Alphaproteobacteria bacterium RBG_16_64_48	1	1	0	0	1	0	0	0	Alphaproteobacteria	Alphaproteobacteria	norank
Alphaproteobacteria bacterium RIFCSPHIGHO2_12_FULL_63_12	1	0	0	0	0	0	0	0	Alphaproteobacteria	Alphaproteobacteria	norank
Alphaproteobacteria bacterium RIFCSPHIGHO2_12_FULL_66_14	1	1	1	0	1	0	0	0	Alphaproteobacteria	Alphaproteobacteria	norank
Alsobacter sp. SH9	1	0	0	0	0	0	0	0	Alphaproteobacteria	Alphaproteobacteria	Alsobacter
Altererythrobacter aestuarii	1	0	0	0	0	0	0	0	Alphaproteobacteria	Alphaproteobacteria	Altererythrobacter
Altererythrobacter aquimixticola	1	0	0	0	0	0	0	0	Alphaproteobacteria	Alphaproteobacteria	Altererythrobacter
Altererythrobacter dongtanensis	1	0	0	0	0	0	0	0	Alphaproteobacteria	Alphaproteobacteria	Altererythrobacter
Altererythrobacter oceanensis	1	0	0	0	0	0	0	0	Alphaproteobacteria	Alphaproteobacteria	Altererythrobacter
Altererythrobacter rigui	1	0	0	0	0	0	0	0	Alphaproteobacteria	Alphaproteobacteria	Altererythrobacter
Altererythrobacter salegens	1	0	0	0	0	0	0	0	Alphaproteobacteria	Alphaproteobacteria	Altererythrobacter
Altererythrobacter soli	1	1	0	1	0	0	0	0	Alphaproteobacteria	Alphaproteobacteria	Altererythrobacter
Altererythrobacter sp. 66-12	1	0	0	0	0	0	0	0	Alphaproteobacteria	Alphaproteobacteria	Altererythrobacter
Altererythrobacter sp. AY-3R	0	0	0	1	0	0	0	0	Alphaproteobacteria	Alphaproteobacteria	Altererythrobacter
Altererythrobacter sp. B11	1	0	0	0	0	0	0	0	Alphaproteobacteria	Alphaproteobacteria	Altererythrobacter
Altererythrobacter sp. MH-B5	1	0	0	0	0	0	0	0	Alphaproteobacteria	Alphaproteobacteria	Altererythrobacter
Altererythrobacter troitsensis	0	0	1	0	0	0	0	0	Alphaproteobacteria	Alphaproteobacteria	Altererythrobacter
Altererythrobacter xinjiangensis	1	0	0	0	0	0	0	0	Alphaproteobacteria	Alphaproteobacteria	Altererythrobacter
Altererythrobacter xixiisoli	1	0	0	0	0	0	0	0	Alphaproteobacteria	Alphaproteobacteria	Altererythrobacter
Alternaria alternata	0	1	0	0	0	0	0	0	Ascomycota	Dothideomycetes	Alternaria
Alternaria tenuissima	0	1	0	0	0	0	0	0	Ascomycota	Dothideomycetes	Alternaria
Alteromonadaceae bacterium Bs12	1	0	0	0	0	0	0	0	Gammaproteobacteria	Gammaproteobacteria	norank
Alteromonadales bacterium BS08	1	0	0	0	0	0	0	0	Gammaproteobacteria	Gammaproteobacteria	norank
Amaricoccus sp. HB172011	1	0	0	0	0	0	0	0	Alphaproteobacteria	Alphaproteobacteria	Amaricoccus
Aminobacter aminovorans	1	0	0	0	0	0	0	0	Alphaproteobacteria	Alphaproteobacteria	Aminobacter
Aminobacter sp. J41	0	0	0	1	0	0	0	0	Alphaproteobacteria	Alphaproteobacteria	Aminobacter
Aminobacter sp. MDW-2	1	0	0	0	0	0	0	0	Alphaproteobacteria	Alphaproteobacteria	Aminobacter
Aminobacter sp. Root100	1	1	0	0	0	0	0	0	Alphaproteobacteria	Alphaproteobacteria	Aminobacter
Ammonifex degensii	1	0	0	0	0	0	0	0	Firmicutes	Clostridia	Ammonifex
Amorphus coralli	1	0	0	0	1	0	0	0	Alphaproteobacteria	Alphaproteobacteria	Amorphus
Amphiplicatus metriothermophilus	1	0	0	0	0	0	0	0	Alphaproteobacteria	Alphaproteobacteria	Amphiplicatus
Amphritea balenae	0	0	0	1	0	0	0	0	Gammaproteobacteria	Gammaproteobacteria	Amphritea
Amphritea japonica	1	0	0	0	0	0	0	0	Gammaproteobacteria	Gammaproteobacteria	Amphritea
Amycolatopsis acidiphila	1	1	0	0	0	0	0	0	Actinobacteria	Actinobacteria	Amycolatopsis
Amycolatopsis alkalitolerans	0	1	1	1	1	0	0	0	Actinobacteria	Actinobacteria	Amycolatopsis
Amycolatopsis australiensis	1	0	0	0	0	0	0	0	Actinobacteria	Actinobacteria	Amycolatopsis
Amycolatopsis balhimycina	0	1	0	0	0	0	0	0	Actinobacteria	Actinobacteria	Amycolatopsis
Amycolatopsis bartoniae	1	0	0	0	0	0	0	0	Actinobacteria	Actinobacteria	Amycolatopsis
Amycolatopsis benzoatilytica	1	0	0	0	0	0	0	0	Actinobacteria	Actinobacteria	Amycolatopsis
Amycolatopsis cihanbeyliensis	1	0	0	0	0	0	0	0	Actinobacteria	Actinobacteria	Amycolatopsis
Amycolatopsis decaplanina	1	0	1	0	1	0	0	0	Actinobacteria	Actinobacteria	Amycolatopsis
Amycolatopsis eurytherma	0	0	0	1	0	0	0	0	Actinobacteria	Actinobacteria	Amycolatopsis
Amycolatopsis halophila	1	1	0	0	0	0	0	0	Actinobacteria	Actinobacteria	Amycolatopsis
Amycolatopsis japonica	0	1	1	0	0	0	0	0	Actinobacteria	Actinobacteria	Amycolatopsis
Amycolatopsis jejuensis	1	0	0	0	0	0	0	0	Actinobacteria	Actinobacteria	Amycolatopsis
Amycolatopsis lexingtonensis	1	1	1	0	0	0	0	0	Actinobacteria	Actinobacteria	Amycolatopsis
Amycolatopsis lurida	0	1	0	0	0	0	0	0	Actinobacteria	Actinobacteria	Amycolatopsis
Amycolatopsis marina	0	0	0	0	1	0	0	0	Actinobacteria	Actinobacteria	Amycolatopsis
Amycolatopsis mediterranei	1	0	0	1	0	0	0	0	Actinobacteria	Actinobacteria	Amycolatopsis
Amycolatopsis methanolica	0	1	0	0	0	0	0	0	Actinobacteria	Actinobacteria	Amycolatopsis
Amycolatopsis nigrescens	1	0	0	0	0	0	0	0	Actinobacteria	Actinobacteria	Amycolatopsis
Amycolatopsis niigatensis	0	1	0	0	1	0	0	0	Actinobacteria	Actinobacteria	Amycolatopsis
Amycolatopsis orientalis	1	1	0	0	0	0	0	0	Actinobacteria	Actinobacteria	Amycolatopsis
Amycolatopsis panacis	1	1	0	0	0	0	0	0	Actinobacteria	Actinobacteria	Amycolatopsis
Amycolatopsis rhizosphaerae	0	0	0	1	0	0	0	0	Actinobacteria	Actinobacteria	Amycolatopsis
Amycolatopsis rifamycinica	0	1	0	0	0	0	0	0	Actinobacteria	Actinobacteria	Amycolatopsis
Amycolatopsis saalfeldensis	1	0	0	0	0	0	0	0	Actinobacteria	Actinobacteria	Amycolatopsis
Amycolatopsis sp. A23	0	1	0	0	0	0	0	0	Actinobacteria	Actinobacteria	Amycolatopsis
Amycolatopsis sp. ATCC 39116	0	0	0	0	1	0	0	0	Actinobacteria	Actinobacteria	Amycolatopsis
Amycolatopsis sp. CA-128772	1	0	0	0	0	0	0	0	Actinobacteria	Actinobacteria	Amycolatopsis
Amycolatopsis sp. EGI 650086	0	1	0	0	0	0	0	0	Actinobacteria	Actinobacteria	Amycolatopsis
Amycolatopsis sp. GLM-1	1	0	0	1	0	0	0	0	Actinobacteria	Actinobacteria	Amycolatopsis
Amycolatopsis sp. K81G1	1	0	0	0	0	0	0	0	Actinobacteria	Actinobacteria	Amycolatopsis
Amycolatopsis sp. MJM2582	1	0	0	0	0	0	0	0	Actinobacteria	Actinobacteria	Amycolatopsis
Amycolatopsis sp. RM579	1	1	0	1	0	0	0	0	Actinobacteria	Actinobacteria	Amycolatopsis
Amycolatopsis sulphurea	1	0	0	0	0	0	0	0	Actinobacteria	Actinobacteria	Amycolatopsis
Amycolatopsis taiwanensis	1	1	0	1	0	0	0	0	Actinobacteria	Actinobacteria	Amycolatopsis
Amycolatopsis thermoflava	1	0	0	1	0	0	0	0	Actinobacteria	Actinobacteria	Amycolatopsis
Amycolatopsis tolypomycina	1	0	0	1	0	0	0	0	Actinobacteria	Actinobacteria	Amycolatopsis
Amycolatopsis vancoresmycina	1	1	1	0	0	0	0	0	Actinobacteria	Actinobacteria	Amycolatopsis
Amycolatopsis vastitatis	1	1	0	0	0	0	0	0	Actinobacteria	Actinobacteria	Amycolatopsis
Amycolatopsis xylanica	1	0	0	1	0	0	0	0	Actinobacteria	Actinobacteria	Amycolatopsis
Amylibacter cionae	1	0	0	0	0	0	0	0	Alphaproteobacteria	Alphaproteobacteria	Amylibacter
Anabaena sp. wa102	0	0	1	0	0	0	0	0	Cyanobacteria	norank	Anabaena
Anabaena sp. WA102	0	0	1	0	0	0	0	0	Cyanobacteria	norank	Anabaena
Anaerobacterium chartisolvens	1	0	0	0	0	0	0	0	Firmicutes	Clostridia	Anaerobacterium
anaerobic bacterium MO-CFX2	1	0	1	0	0	0	0	0	Chloroflexi	Anaerolineae	norank
Anaerolinea thermolimosa	1	0	0	0	0	0	0	0	Chloroflexi	Anaerolineae	Anaerolinea
Anaerolinea thermophila	1	0	0	0	1	0	0	0	Chloroflexi	Anaerolineae	Anaerolinea
Anaerolineaceae bacterium	1	1	1	1	1	0	0	0	Chloroflexi	Anaerolineae	norank
Anaerolineaceae bacterium 4572_32.1	1	0	0	0	0	0	0	0	Chloroflexi	Anaerolineae	norank
Anaerolineaceae bacterium 4572_32.2	1	1	0	0	0	0	0	0	Chloroflexi	Anaerolineae	norank
Anaerolineaceae bacterium 4572_5.2	1	0	0	0	0	0	0	0	Chloroflexi	Anaerolineae	norank
Anaerolineae bacterium	1	1	1	1	1	0	1	0	Chloroflexi	Anaerolineae	norank
Anaerolineae bacterium CG_4_8_14_3_um_filter_59_70	1	0	0	0	0	0	0	0	Chloroflexi	Anaerolineae	norank
Anaerolineae bacterium CG_4_9_14_0_8_um_filter_58_9	1	0	0	1	0	0	0	0	Chloroflexi	Anaerolineae	norank
Anaerolineae bacterium CG_4_9_14_3_um_filter_57_17	0	0	1	1	1	0	0	0	Chloroflexi	Anaerolineae	norank
Anaerolineae bacterium CG03_land_8_20_14_0_80_58_20	1	0	0	1	1	0	0	0	Chloroflexi	Anaerolineae	norank
Anaerolineae bacterium CG1_02_58_13	1	0	1	1	1	0	0	0	Chloroflexi	Anaerolineae	norank
Anaerolineae bacterium CG17_big_fil_post_rev_8_21_14_2_50_57_27	0	1	0	0	0	0	0	0	Chloroflexi	Anaerolineae	norank
Anaerolineae bacterium CG2_30_57_67	1	0	0	0	0	0	0	0	Chloroflexi	Anaerolineae	norank
Anaerolineae bacterium CG2_30_58_95	1	0	0	0	1	0	0	0	Chloroflexi	Anaerolineae	norank
Anaerolineae bacterium CG2_30_64_16	1	1	1	1	0	0	0	0	Chloroflexi	Anaerolineae	norank
Anaerolineae bacterium SG8_19	1	0	0	0	1	1	0	0	Chloroflexi	Anaerolineae	norank
Anaerolineae bacterium SM23_ 63	1	0	0	0	1	0	0	0	Chloroflexi	Anaerolineae	norank
Anaerolineae bacterium SM23_84	1	0	0	0	0	0	0	0	Chloroflexi	Anaerolineae	norank
Anaerolineae bacterium UTCFX1	1	1	0	1	0	0	0	0	Chloroflexi	Anaerolineae	norank
Anaerolineae bacterium UTCFX2	1	1	1	1	1	0	0	0	Chloroflexi	Anaerolineae	norank
Anaerolineae bacterium UTCFX3	1	0	1	1	0	0	0	0	Chloroflexi	Anaerolineae	norank
Anaerolineales bacterium	1	1	1	1	1	0	0	0	Chloroflexi	Anaerolineae	norank
Anaeromyxobacter dehalogenans	1	1	1	1	1	1	0	0	Deltaproteobacteria	Deltaproteobacteria	Anaeromyxobacter
Anaeromyxobacter sp. Fw109-5	1	1	1	1	1	0	1	0	Deltaproteobacteria	Deltaproteobacteria	Anaeromyxobacter
Anaeromyxobacter sp. K	1	1	1	1	1	0	0	0	Deltaproteobacteria	Deltaproteobacteria	Anaeromyxobacter
Anaeromyxobacter sp. PSR-1	1	1	1	1	1	1	1	0	Deltaproteobacteria	Deltaproteobacteria	Anaeromyxobacter
Anaeromyxobacter sp. RBG_16_69_14	1	1	1	1	1	0	1	1	Deltaproteobacteria	Deltaproteobacteria	Anaeromyxobacter
Anaerosalibacter sp. ND1	0	1	0	0	0	0	0	0	Firmicutes	Clostridia	Anaerosalibacter
Ancylobacter sp. TS-1	1	0	0	0	0	0	0	0	Alphaproteobacteria	Alphaproteobacteria	Ancylobacter
Aneurinibacillus soli	1	0	0	0	0	0	0	0	Firmicutes	Bacilli	Aneurinibacillus
Aneurinibacillus terranovensis	0	0	1	0	0	0	0	0	Firmicutes	Bacilli	Aneurinibacillus
Aneurinibacillus tyrosinisolvens	1	0	0	0	0	0	0	0	Firmicutes	Bacilli	Aneurinibacillus
Angustibacter sp. Root456	1	0	1	0	0	0	0	0	Actinobacteria	Actinobacteria	Angustibacter
ANME-2 cluster archaeon	1	0	0	1	0	0	0	0	Euryarchaeota	Methanomicrobia	norank
Anoxybacillus amylolyticus	1	0	0	0	0	0	0	0	Firmicutes	Bacilli	Anoxybacillus
Aphanizomenon flos-aquae	1	0	0	0	0	0	0	0	Cyanobacteria	norank	Aphanizomenon
Apios americana	0	1	0	0	0	0	0	0	Streptophyta	Magnoliopsida	Apios
Aquabacter cavernae	0	1	0	0	0	0	0	0	Alphaproteobacteria	Alphaproteobacteria	Aquabacter
Aquabacter spiritensis	1	0	0	0	0	0	0	0	Alphaproteobacteria	Alphaproteobacteria	Aquabacter
Aquabacterium commune	0	0	1	0	0	0	0	0	Betaproteobacteria	Betaproteobacteria	Aquabacterium
Aquabacterium fontiphilum	1	0	1	0	0	0	0	0	Betaproteobacteria	Betaproteobacteria	Aquabacterium
Aquabacterium olei	1	0	1	0	0	0	0	0	Betaproteobacteria	Betaproteobacteria	Aquabacterium
Aquabacterium pictum	1	0	1	0	0	0	0	0	Betaproteobacteria	Betaproteobacteria	Aquabacterium
Aquabacterium sp.	1	1	0	0	0	0	0	0	Betaproteobacteria	Betaproteobacteria	Aquabacterium
Aquabacterium sp. A7-Y	1	0	0	0	0	0	0	0	Betaproteobacteria	Betaproteobacteria	Aquabacterium
Aquabacterium sp. NJ1	0	0	1	1	0	0	0	0	Betaproteobacteria	Betaproteobacteria	Aquabacterium
Aquabacterium tepidiphilum	0	1	0	1	1	0	0	0	Betaproteobacteria	Betaproteobacteria	Aquabacterium
Aquamicrobium sp. LC103	0	0	0	1	0	0	0	0	Alphaproteobacteria	Alphaproteobacteria	Aquamicrobium
Aquisphaera giovannonii	1	0	0	0	0	0	0	0	Planctomycetes	Planctomycetia	Aquisphaera
Aquitalea magnusonii	1	0	1	0	0	0	0	0	Betaproteobacteria	Betaproteobacteria	Aquitalea
Aquitalea sp. USM4	1	0	0	0	0	0	0	0	Betaproteobacteria	Betaproteobacteria	Aquitalea
Arachidicoccus rhizosphaerae	0	0	0	0	1	0	0	0	Bacteroidetes	Chitinophagia	Arachidicoccus
Arboricoccus pini	0	0	1	0	0	0	0	0	Alphaproteobacteria	Alphaproteobacteria	Arboricoccus
archaeon HR01	0	0	1	0	0	0	0	0	norank	norank	norank
Archangium gephyra	1	0	0	1	1	0	0	0	Deltaproteobacteria	Deltaproteobacteria	Archangium
Archangium sp. Cb G35	1	0	0	0	0	0	0	0	Deltaproteobacteria	Deltaproteobacteria	Archangium
Archangium violaceum	0	1	0	1	0	0	0	0	Deltaproteobacteria	Deltaproteobacteria	Archangium
Ardenticatena maritima	1	1	0	0	0	0	0	0	Chloroflexi	Ardenticatenia	Ardenticatena
Ardenticatenia bacterium	1	0	0	1	1	0	0	0	Chloroflexi	Ardenticatenia	norank
Arenimonas composti	1	0	0	0	0	0	0	0	Gammaproteobacteria	Gammaproteobacteria	Arenimonas
Arenimonas donghaensis	1	0	0	0	0	0	0	0	Gammaproteobacteria	Gammaproteobacteria	Arenimonas
Arenimonas malthae	1	0	0	0	1	0	0	0	Gammaproteobacteria	Gammaproteobacteria	Arenimonas
Arenimonas metalli	1	0	0	1	0	0	0	0	Gammaproteobacteria	Gammaproteobacteria	Arenimonas
Arenimonas oryziterrae	1	0	0	0	0	0	0	0	Gammaproteobacteria	Gammaproteobacteria	Arenimonas
Arenimonas sp.	1	0	0	0	0	0	0	0	Gammaproteobacteria	Gammaproteobacteria	Arenimonas
Armatimonadetes bacterium	1	0	1	1	0	0	0	0	Armatimonadetes	norank	norank
Armatimonadetes bacterium 13_1_40CM_3_65_7	1	1	0	0	1	0	0	0	Armatimonadetes	norank	norank
Armatimonadetes bacterium 13_1_40CM_64_14	0	1	0	0	0	0	0	0	Armatimonadetes	norank	norank
Armatimonadetes bacterium CG_4_10_14_3_um_filter_66_18	0	0	1	0	0	0	0	0	Armatimonadetes	norank	norank
Armatimonadetes bacterium CG_4_8_14_3_um_filter_66_20	1	1	0	0	0	0	0	0	Armatimonadetes	norank	norank
Armatimonadetes bacterium CG_4_9_14_3_um_filter_58_7	1	0	0	1	0	0	0	0	Armatimonadetes	norank	norank
Armatimonadetes bacterium CG_4_9_14_3_um_filter_66_14	1	0	0	0	0	0	0	0	Armatimonadetes	norank	norank
Armatimonadetes bacterium CG2_30_66_41	1	0	1	1	0	0	0	0	Armatimonadetes	norank	norank
Armatimonadetes bacterium CSP1-3	1	0	0	1	1	0	0	0	Armatimonadetes	norank	norank
Armatimonadetes bacterium OLB18	0	0	1	0	0	0	0	0	Armatimonadetes	norank	norank
Armatimonadetes bacterium RBG_16_67_12	1	0	0	0	1	0	0	0	Armatimonadetes	norank	norank
Armatimonadetes bacterium RBG_19FT_COMBO_69_19	1	1	0	0	1	0	0	0	Armatimonadetes	norank	norank
Aromatoleum aromaticum	0	0	1	1	0	0	0	0	Betaproteobacteria	Betaproteobacteria	Aromatoleum
Aromatoleum sp.	1	1	1	1	1	0	0	0	Betaproteobacteria	Betaproteobacteria	Aromatoleum
Aromatoleum toluclasticum	0	0	0	1	0	0	0	0	Betaproteobacteria	Betaproteobacteria	Aromatoleum
Aromatoleum tolulyticum	1	0	0	0	0	0	0	0	Betaproteobacteria	Betaproteobacteria	Aromatoleum
Arsenicicoccus sp. oral taxon 190	1	0	0	0	0	0	0	0	Actinobacteria	Actinobacteria	Arsenicicoccus
Artemisia annua	1	0	0	0	0	0	0	0	Streptophyta	Magnoliopsida	Artemisia
Arthrobacter bacterium	0	1	0	0	0	0	0	0	Actinobacteria	Actinobacteria	Arthrobacter
Arthrobacter crystallopoietes	1	0	0	0	0	0	0	0	Actinobacteria	Actinobacteria	Arthrobacter
Arthrobacter livingstonensis	1	0	0	0	0	0	0	0	Actinobacteria	Actinobacteria	Arthrobacter
Arthrobacter sp. 131MFCol6.1	1	0	0	0	0	0	0	0	Actinobacteria	Actinobacteria	Arthrobacter
Arthrobacter sp. AQ5-05	0	0	0	0	1	0	0	0	Actinobacteria	Actinobacteria	Arthrobacter
Arthrobacter sp. BB-1	1	0	0	0	0	0	0	0	Actinobacteria	Actinobacteria	Arthrobacter
Arthrobacter sp. Hiyo6	0	0	1	0	0	0	0	0	Actinobacteria	Actinobacteria	Arthrobacter
Arthrobacter sp. KBS0703	1	0	0	0	0	0	0	0	Actinobacteria	Actinobacteria	Arthrobacter
Arthrobacter sp. Leaf337	0	0	1	0	0	0	0	0	Actinobacteria	Actinobacteria	Arthrobacter
Arthrobacter sp. Leaf69	0	1	0	0	0	0	0	0	Actinobacteria	Actinobacteria	Arthrobacter
Arthrobacter sp. MA-N2	1	0	0	0	0	0	0	0	Actinobacteria	Actinobacteria	Arthrobacter
Arthrobacter sp. ok362	0	0	0	1	0	0	0	0	Actinobacteria	Actinobacteria	Arthrobacter
Arthrobacter sp. P2b	1	0	0	0	0	0	0	0	Actinobacteria	Actinobacteria	Arthrobacter
Arthrobacter sp. PAMC25564	1	0	0	0	0	0	0	0	Actinobacteria	Actinobacteria	Arthrobacter
Arthrobacter sp. SLBN-100	1	0	0	0	0	0	0	0	Actinobacteria	Actinobacteria	Arthrobacter
Arthrobacter sp. Soil736	1	1	0	0	0	0	0	0	Actinobacteria	Actinobacteria	Arthrobacter
Arthrobacter sp. Soil782	0	0	1	0	0	0	0	0	Actinobacteria	Actinobacteria	Arthrobacter
Arthrobacter sp. UNC362MFTsu5.1	1	0	0	0	0	0	0	0	Actinobacteria	Actinobacteria	Arthrobacter
Arthrobacter sp. ZGTC412	0	1	0	0	0	0	0	0	Actinobacteria	Actinobacteria	Arthrobacter
Asaccharobacter celatus	1	1	1	1	0	0	0	0	Actinobacteria	Coriobacteriia	Asaccharobacter
Asanoa ferruginea	1	0	0	0	0	0	0	0	Actinobacteria	Actinobacteria	Asanoa
Asanoa hainanensis	1	1	0	1	0	0	0	0	Actinobacteria	Actinobacteria	Asanoa
Asanoa ishikariensis	1	0	0	0	0	0	0	0	Actinobacteria	Actinobacteria	Asanoa
Aspergillus udagawae	0	0	0	0	1	0	0	0	Ascomycota	Eurotiomycetes	Aspergillus
Aspergillus versicolor	0	0	0	0	1	0	0	0	Ascomycota	Eurotiomycetes	Aspergillus
Asticcacaulis biprosthecium	1	0	0	0	0	0	0	0	Alphaproteobacteria	Alphaproteobacteria	Asticcacaulis
Asticcacaulis excentricus	1	0	0	0	0	0	0	0	Alphaproteobacteria	Alphaproteobacteria	Asticcacaulis
Aurantimicrobium minutum	1	0	0	0	0	0	0	0	Actinobacteria	Actinobacteria	Aurantimicrobium
Aurantimonas aggregata	1	0	0	1	0	0	0	0	Alphaproteobacteria	Alphaproteobacteria	Aurantimonas
Aurantimonas sp. Leaf443	1	0	0	0	0	0	0	0	Alphaproteobacteria	Alphaproteobacteria	Aurantimonas
Aureimonas sp. Leaf324	1	0	0	0	0	0	0	0	Alphaproteobacteria	Alphaproteobacteria	Aureimonas
Aureobasidium melanogenum	1	0	0	0	0	0	0	0	Ascomycota	Dothideomycetes	Aureobasidium
Austwickia chelonae	1	0	0	0	0	0	0	0	Actinobacteria	Actinobacteria	Austwickia
Azoarcus anaerobius	0	0	0	1	0	0	0	0	Betaproteobacteria	Betaproteobacteria	Azoarcus
Azoarcus communis	1	0	1	1	0	0	0	0	Betaproteobacteria	Betaproteobacteria	Azoarcus
Azoarcus sp. BH72	0	1	0	1	0	0	0	0	Betaproteobacteria	Betaproteobacteria	Azoarcus
Azoarcus sp. CC-YHH838	1	0	0	1	0	0	0	0	Betaproteobacteria	Betaproteobacteria	Azoarcus
Azoarcus sp. CC-YHH848	0	1	0	0	0	0	0	0	Betaproteobacteria	Betaproteobacteria	Azoarcus
Azoarcus sp. CIB	1	0	0	0	0	0	0	0	Betaproteobacteria	Betaproteobacteria	Azoarcus
Azoarcus sp. DD4	1	0	0	0	0	0	0	0	Betaproteobacteria	Betaproteobacteria	Azoarcus
Azoarcus sp. DN11	0	0	0	0	1	0	0	0	Betaproteobacteria	Betaproteobacteria	Azoarcus
Azoarcus sp. HKLI-1	0	0	0	0	1	0	0	0	Betaproteobacteria	Betaproteobacteria	Azoarcus
Azoarcus sp. KH32C	1	1	1	1	0	0	0	0	Betaproteobacteria	Betaproteobacteria	Azoarcus
Azoarcus sp. PA01	1	0	0	0	1	0	0	0	Betaproteobacteria	Betaproteobacteria	Azoarcus
Azoarcus sp. PHD	1	0	0	0	0	0	0	0	Betaproteobacteria	Betaproteobacteria	Azoarcus
Azoarcus sp. SY39	0	0	1	0	1	0	0	0	Betaproteobacteria	Betaproteobacteria	Azoarcus
Azoarcus toluclasticus	0	0	0	1	0	0	0	0	Betaproteobacteria	Betaproteobacteria	Azoarcus
Azoarcus tolulyticus	0	1	0	0	0	0	0	0	Betaproteobacteria	Betaproteobacteria	Azoarcus
Azohydromonas australica	1	1	1	0	0	0	0	0	Betaproteobacteria	Betaproteobacteria	Azohydromonas
Azohydromonas lata	0	0	1	0	0	0	0	0	Betaproteobacteria	Betaproteobacteria	Azohydromonas
Azonexus hydrophilus	0	0	1	0	0	0	1	0	Betaproteobacteria	Betaproteobacteria	Azonexus
Azorhizobium caulinodans	0	1	0	0	0	0	0	0	Alphaproteobacteria	Alphaproteobacteria	Azorhizobium
Azorhizobium doebereinerae	1	1	0	0	0	0	0	0	Alphaproteobacteria	Alphaproteobacteria	Azorhizobium
Azospira oryzae	1	1	1	1	1	0	0	0	Betaproteobacteria	Betaproteobacteria	Azospira
Azospirillum brasilense	1	0	1	1	0	0	0	0	Alphaproteobacteria	Alphaproteobacteria	Azospirillum
Azospirillum doebereinerae	1	0	0	0	0	0	0	0	Alphaproteobacteria	Alphaproteobacteria	Azospirillum
Azospirillum halopraeferens	1	1	1	1	0	0	0	0	Alphaproteobacteria	Alphaproteobacteria	Azospirillum
Azospirillum humicireducens	1	0	0	0	0	0	0	0	Alphaproteobacteria	Alphaproteobacteria	Azospirillum
Azospirillum lipoferum	1	0	1	1	0	0	0	0	Alphaproteobacteria	Alphaproteobacteria	Azospirillum
Azospirillum oryzae	0	0	0	1	0	0	0	0	Alphaproteobacteria	Alphaproteobacteria	Azospirillum
Azospirillum sp. B21	0	0	0	0	1	0	0	0	Alphaproteobacteria	Alphaproteobacteria	Azospirillum
Azospirillum sp. B4	1	1	0	1	0	0	0	0	Alphaproteobacteria	Alphaproteobacteria	Azospirillum
Azospirillum sp. B506	1	0	0	0	1	0	0	0	Alphaproteobacteria	Alphaproteobacteria	Azospirillum
Azospirillum sp. CFH 70021	0	1	0	0	0	0	0	0	Alphaproteobacteria	Alphaproteobacteria	Azospirillum
Azospirillum sp. RU37A	1	1	0	0	0	0	0	0	Alphaproteobacteria	Alphaproteobacteria	Azospirillum
Azospirillum sp. TSH58	1	0	0	0	0	0	0	0	Alphaproteobacteria	Alphaproteobacteria	Azospirillum
Azospirillum sp. TSO22-1	1	0	0	0	0	0	0	0	Alphaproteobacteria	Alphaproteobacteria	Azospirillum
Azospirillum sp. TSO35-2	1	0	0	0	0	0	0	0	Alphaproteobacteria	Alphaproteobacteria	Azospirillum
Azospirillum thiophilum	0	0	0	1	0	0	0	0	Alphaproteobacteria	Alphaproteobacteria	Azospirillum
Azotobacter vinelandii	1	0	0	0	0	0	0	0	Gammaproteobacteria	Gammaproteobacteria	Azotobacter
Azovibrio restrictus	0	0	0	0	1	0	0	0	Betaproteobacteria	Betaproteobacteria	Azovibrio
Bacillus dakarensis	1	0	0	0	0	0	0	0	Firmicutes	Bacilli	Bacillus
Bacillus dielmoensis	0	0	1	0	0	0	0	0	Firmicutes	Bacilli	Bacillus
Bacillus mangrovi	0	1	0	0	0	0	0	0	Firmicutes	Bacilli	Bacillus
Bacillus niacini	0	0	0	0	1	0	0	0	Firmicutes	Bacilli	Bacillus
Bacillus sp. 1NLA3E	0	0	1	0	0	0	0	0	Firmicutes	Bacilli	Bacillus
Bacillus sp. SRB_336	1	0	0	1	0	0	0	0	Firmicutes	Bacilli	Bacillus
Bacillus sp. URHB0009	1	0	0	0	1	0	0	0	Firmicutes	Bacilli	Bacillus
Bacillus subtilis	1	0	0	0	0	0	0	0	Firmicutes	Bacilli	Bacillus
Bacillus thermozeamaize	0	0	0	0	1	0	0	0	Firmicutes	Bacilli	Bacillus
Bacillus thuringiensis	1	0	0	0	0	0	0	0	Firmicutes	Bacilli	Bacillus
Bacteriodetes bacterium	1	1	1	1	1	0	0	0	Bacteroidetes	norank	norank
Bacteriodetes bacterium 13_1_20CM_4_60_6	1	1	0	0	1	0	0	0	Bacteroidetes	norank	norank
bacterium	1	1	1	1	1	1	0	1	norank	norank	norank
bacterium (Candidatus Stahlbacteria)	1	0	0	0	0	0	0	0	norank	norank	norank
bacterium 336/3	1	0	0	0	0	0	0	0	norank	norank	norank
bacterium A52C2	1	0	0	0	0	0	0	0	norank	norank	norank
bacterium BMS3Abin01	0	0	0	0	1	0	0	0	norank	norank	norank
bacterium BMS3Abin02	0	0	0	0	1	0	0	0	norank	norank	norank
bacterium BMS3Abin04	1	0	0	0	0	0	0	0	norank	norank	norank
bacterium BMS3Abin05	0	0	0	1	0	0	0	0	norank	norank	norank
bacterium BMS3Abin06	1	1	1	1	0	0	0	0	norank	norank	norank
bacterium BMS3Abin07	0	0	0	1	0	0	0	0	norank	norank	norank
bacterium BMS3Abin09	1	0	0	0	0	0	0	0	norank	norank	norank
bacterium BMS3Abin10	1	0	1	1	0	1	0	0	norank	norank	norank
bacterium BMS3Bbin01	1	1	0	0	0	0	0	0	norank	norank	norank
bacterium BMS3Bbin04	1	0	0	0	0	0	0	0	norank	norank	norank
bacterium BMS3Bbin05	1	0	1	1	0	1	0	0	norank	norank	norank
bacterium BMS3Bbin06	1	0	0	1	0	0	0	0	norank	norank	norank
bacterium BMS3Bbin07	0	1	0	1	0	0	1	0	norank	norank	norank
bacterium BMS3Bbin10	0	0	0	1	0	0	0	0	norank	norank	norank
bacterium BMS3Bbin12	0	0	0	0	0	0	1	0	norank	norank	norank
bacterium BRH_c32	0	0	0	0	1	0	0	0	norank	norank	norank
bacterium CG17_big_fil_post_rev_8_21_14_2_50_64_8	1	0	0	0	0	0	0	0	norank	norank	norank
bacterium CSP1-2	1	1	0	1	0	0	0	0	norank	norank	norank
bacterium CSP1-6	1	1	1	1	1	0	0	0	norank	norank	norank
bacterium DOLZORAL124_64_63	1	0	0	0	0	0	0	0	norank	norank	norank
bacterium F11	1	0	0	0	0	0	0	0	norank	norank	norank
bacterium HR08	1	0	1	0	0	0	0	0	norank	norank	norank
bacterium HR09	1	0	1	0	1	0	0	0	norank	norank	norank
bacterium HR10	1	1	0	1	1	0	0	0	norank	norank	norank
bacterium HR11	1	1	0	1	0	0	0	0	norank	norank	norank
bacterium HR12	1	1	1	1	1	0	0	0	norank	norank	norank
bacterium HR16	1	1	0	0	0	0	0	0	norank	norank	norank
bacterium HR17	1	0	0	0	0	0	0	0	norank	norank	norank
bacterium HR18	1	0	0	0	0	0	0	0	norank	norank	norank
bacterium HR21	1	0	0	0	0	0	0	0	norank	norank	norank
bacterium HR22	1	1	0	0	1	0	0	0	norank	norank	norank
bacterium HR23	1	0	0	0	0	0	0	0	norank	norank	norank
bacterium HR24	1	1	0	0	0	0	0	0	norank	norank	norank
bacterium HR25	1	0	0	0	0	0	0	0	norank	norank	norank
bacterium HR26	1	0	0	0	1	0	0	0	norank	norank	norank
bacterium HR27	1	0	0	0	0	0	0	0	norank	norank	norank
bacterium HR28	1	0	1	0	0	0	0	0	norank	norank	norank
bacterium HR29	1	0	1	0	1	0	0	0	norank	norank	norank
bacterium HR30	1	1	0	1	0	0	0	0	norank	norank	norank
bacterium HR32	1	0	0	1	0	0	0	0	norank	norank	norank
bacterium HR33	1	1	1	1	1	0	0	0	norank	norank	norank
bacterium HR36	1	0	0	0	0	0	0	0	norank	norank	norank
bacterium HR37	1	0	0	0	1	0	0	0	norank	norank	norank
bacterium HR40	1	0	0	0	0	0	0	0	norank	norank	norank
bacterium HR41	1	1	0	0	0	0	0	0	norank	norank	norank
bacterium JGI-14	1	0	0	0	0	0	0	0	norank	norank	norank
bacterium JGI 053	1	0	0	0	0	0	0	0	norank	norank	norank
bacterium JKG1	1	0	0	0	1	0	0	0	norank	norank	norank
bacterium MnTg04	0	0	0	1	0	0	0	0	norank	norank	norank
Bacterium of Hyalesthes Obsoletus	1	0	0	0	0	0	0	0	Gammaproteobacteria	Gammaproteobacteria	norank
bacterium SCGC AG-212-C10	1	0	0	0	1	0	0	0	norank	norank	norank
bacterium SCN 62-11	1	0	0	1	0	0	0	0	norank	norank	norank
bacterium SM23_31	0	0	0	1	0	0	0	0	norank	norank	norank
bacterium SM23_57	1	0	0	0	0	0	0	0	norank	norank	norank
bacterium TMED181	1	0	0	0	0	0	0	0	norank	norank	norank
bacterium TMED190	0	0	1	0	0	0	0	0	norank	norank	norank
bacterium TMED88	1	1	0	0	1	0	0	0	norank	norank	norank
bacterium UASB14	1	0	0	0	0	0	0	0	norank	norank	norank
bacterium UASB270	1	0	0	0	0	0	0	0	norank	norank	norank
bacterium YEK0313	1	1	0	0	0	0	0	0	norank	norank	norank
Bacteroidales bacterium	0	0	0	1	0	0	0	0	Bacteroidetes	Bacteroidia	norank
Bacteroides caccae	1	1	0	0	1	0	0	0	Bacteroidetes	Bacteroidia	Bacteroides
Bacteroides caccae CAG:21	0	0	0	1	0	0	0	0	Bacteroidetes	Bacteroidia	Bacteroides
Bacteroides fragilis	1	0	0	0	0	0	0	0	Bacteroidetes	Bacteroidia	Bacteroides
Bacteroides ovatus	1	0	0	0	0	0	0	0	Bacteroidetes	Bacteroidia	Bacteroides
Bacteroides plebeius	1	0	0	0	0	0	0	0	Bacteroidetes	Bacteroidia	Bacteroides
Bacteroides reticulotermitis	0	1	0	0	0	0	0	0	Bacteroidetes	Bacteroidia	Bacteroides
Bacteroides sp. SM23_62_1	1	0	0	0	0	0	0	0	Bacteroidetes	Bacteroidia	Bacteroides
Bacteroides stercoris	1	1	0	0	0	0	0	0	Bacteroidetes	Bacteroidia	Bacteroides
Bacteroides thetaiotaomicron	1	1	0	0	0	0	0	0	Bacteroidetes	Bacteroidia	Bacteroides
Bacteroides togonis	1	0	0	0	0	0	0	0	Bacteroidetes	Bacteroidia	Bacteroides
Bacteroides uniformis	1	0	0	0	0	0	0	0	Bacteroidetes	Bacteroidia	Bacteroides
Bacteroides vulgatus	1	0	0	0	1	0	0	0	Bacteroidetes	Bacteroidia	Bacteroides
Bacteroides xylanisolvens	1	0	0	0	1	0	0	0	Bacteroidetes	Bacteroidia	Bacteroides
Bacteroidetes bacterium	1	1	1	0	1	1	0	0	Bacteroidetes	norank	norank
Bacteroidetes bacterium 46-16	1	0	0	0	0	0	0	0	Bacteroidetes	norank	norank
Bacteroidetes bacterium CG02_land_8_20_14_3_00_31_25	1	0	0	0	0	0	0	0	Bacteroidetes	norank	norank
Bacteroidetes bacterium GWA2_32_17	0	0	0	1	0	0	0	0	Bacteroidetes	norank	norank
Bacteroidetes bacterium GWF2_49_14	0	0	1	0	0	0	0	0	Bacteroidetes	norank	norank
Bacteroidetes bacterium HGW-Bacteroidetes-16	0	0	0	0	1	0	0	0	Bacteroidetes	norank	norank
Bacteroidetes bacterium RBG_13_42_15	1	0	0	1	0	0	0	0	Bacteroidetes	norank	norank
Bacteroidetes bacterium RBG_13_46_8	1	0	0	0	0	0	0	0	Bacteroidetes	norank	norank
Bacteroidetes bacterium RBG_19FT_COMBO_42_7	1	0	0	0	0	0	0	0	Bacteroidetes	norank	norank
Bacteroidetes bacterium RIFCSPLOWO2_12_FULL_31_6	0	0	0	1	0	0	0	0	Bacteroidetes	norank	norank
Bacteroidetes/Chlorobi group bacterium Naka2016	1	0	0	0	0	0	0	0	norank	norank	norank
Bacteroidia bacterium	1	0	0	0	0	0	0	0	Bacteroidetes	Bacteroidia	norank
Baekduia soli	1	1	1	0	0	0	0	0	Actinobacteria	Rubrobacteria	Baekduia
Balneatrix alpica	1	0	0	0	0	0	0	0	Gammaproteobacteria	Gammaproteobacteria	Balneatrix
Balneolaceae bacterium	0	0	0	0	1	0	0	0	Balneolaeota	Balneolia	norank
Bauldia litoralis	1	0	0	0	1	0	0	0	Alphaproteobacteria	Alphaproteobacteria	Bauldia
Bauldia sp.	1	1	1	1	1	0	0	0	Alphaproteobacteria	Alphaproteobacteria	Bauldia
Bdellovibrio exovorus	1	0	0	0	0	0	0	0	Oligoflexia	Oligoflexia	Bdellovibrio
Bdellovibrio sp. ArHS	1	0	0	0	0	0	0	0	Oligoflexia	Oligoflexia	Bdellovibrio
Bdellovibrionales bacterium	0	1	0	0	0	0	0	0	Oligoflexia	Oligoflexia	norank
Bdellovibrionales bacterium GWA2_49_15	0	0	1	0	0	0	0	0	Oligoflexia	Oligoflexia	norank
Bdellovibrionales bacterium GWB1_55_8	0	1	0	0	1	0	0	0	Oligoflexia	Oligoflexia	norank
Bdellovibrionales bacterium GWC1_52_8	1	0	0	0	0	0	0	0	Oligoflexia	Oligoflexia	norank
Bdellovibrionales bacterium RIFCSPHIGHO2_01_FULL_40_29	1	0	0	0	0	0	0	0	Oligoflexia	Oligoflexia	norank
Bdellovibrionales bacterium RIFOXYC1_FULL_54_43	1	1	0	1	0	0	0	0	Oligoflexia	Oligoflexia	norank
Bdellovibrionales bacterium RIFOXYD1_FULL_53_11	1	0	0	0	0	0	0	0	Oligoflexia	Oligoflexia	norank
Bdellovibrionales bacterium RIFOXYD1_FULL_55_31	1	0	0	0	0	0	0	0	Oligoflexia	Oligoflexia	norank
Beggiatoa alba	1	0	1	0	0	0	0	0	Gammaproteobacteria	Gammaproteobacteria	Beggiatoa
Beggiatoa leptomitoformis	1	0	0	0	0	0	1	0	Gammaproteobacteria	Gammaproteobacteria	Beggiatoa
Beggiatoa sp. IS2	1	0	0	0	0	0	0	0	Gammaproteobacteria	Gammaproteobacteria	Beggiatoa
Beggiatoa sp. PS	1	0	0	0	0	0	0	0	Gammaproteobacteria	Gammaproteobacteria	Beggiatoa
Beijerinckia indica	1	0	0	0	0	0	0	0	Alphaproteobacteria	Alphaproteobacteria	Beijerinckia
Beijerinckia mobilis	1	0	0	1	0	0	0	0	Alphaproteobacteria	Alphaproteobacteria	Beijerinckia
Beijerinckia sp. 28-YEA-48	0	0	0	1	0	0	0	0	Alphaproteobacteria	Alphaproteobacteria	Beijerinckia
Beijerinckiaceae bacterium	0	1	0	0	0	0	0	0	Alphaproteobacteria	Alphaproteobacteria	norank
Bellilinea caldifistulae	1	0	1	0	1	0	0	0	Chloroflexi	Anaerolineae	Bellilinea
Belnapia moabensis	1	0	0	1	0	0	0	0	Alphaproteobacteria	Alphaproteobacteria	Belnapia
Belnapia sp. F-4-1	1	1	0	0	0	0	0	0	Alphaproteobacteria	Alphaproteobacteria	Belnapia
beta proteobacterium AAP121	0	0	1	0	0	0	0	0	Betaproteobacteria	Betaproteobacteria	norank
beta proteobacterium AAP51	1	1	0	0	0	0	0	0	Betaproteobacteria	Betaproteobacteria	norank
beta proteobacterium AAP99	1	0	0	0	1	0	0	0	Betaproteobacteria	Betaproteobacteria	norank
Betaproteobacteria bacterium	1	1	1	1	1	1	1	0	Betaproteobacteria	Betaproteobacteria	norank
Betaproteobacteria bacterium 13_1_20CM_3_63_8	1	1	1	0	0	0	0	0	Betaproteobacteria	Betaproteobacteria	norank
Betaproteobacteria bacterium 13_1_20CM_67_22	1	1	1	0	0	0	0	0	Betaproteobacteria	Betaproteobacteria	norank
Betaproteobacteria bacterium 13_1_40CM_4_64_4	1	0	0	0	0	0	0	0	Betaproteobacteria	Betaproteobacteria	norank
Betaproteobacteria bacterium CG2_30_68_42	1	0	0	0	1	0	0	0	Betaproteobacteria	Betaproteobacteria	norank
Betaproteobacteria bacterium GR16-43	1	1	1	1	1	0	0	0	Betaproteobacteria	Betaproteobacteria	norank
Betaproteobacteria bacterium HGW-Betaproteobacteria-1	0	1	0	0	0	0	1	0	Betaproteobacteria	Betaproteobacteria	norank
Betaproteobacteria bacterium HGW-Betaproteobacteria-10	0	0	1	0	0	0	0	0	Betaproteobacteria	Betaproteobacteria	norank
Betaproteobacteria bacterium HGW-Betaproteobacteria-12	0	0	0	0	1	0	0	0	Betaproteobacteria	Betaproteobacteria	norank
Betaproteobacteria bacterium HGW-Betaproteobacteria-13	1	0	0	0	0	0	0	0	Betaproteobacteria	Betaproteobacteria	norank
Betaproteobacteria bacterium HGW-Betaproteobacteria-14	1	1	0	1	1	0	0	0	Betaproteobacteria	Betaproteobacteria	norank
Betaproteobacteria bacterium HGW-Betaproteobacteria-16	0	0	0	1	0	0	0	0	Betaproteobacteria	Betaproteobacteria	norank
Betaproteobacteria bacterium HGW-Betaproteobacteria-17	1	0	0	0	0	0	0	0	Betaproteobacteria	Betaproteobacteria	norank
Betaproteobacteria bacterium HGW-Betaproteobacteria-18	0	0	1	0	0	0	0	0	Betaproteobacteria	Betaproteobacteria	norank
Betaproteobacteria bacterium HGW-Betaproteobacteria-21	0	0	0	0	1	0	0	0	Betaproteobacteria	Betaproteobacteria	norank
Betaproteobacteria bacterium HGW-Betaproteobacteria-3	1	0	0	0	0	0	0	0	Betaproteobacteria	Betaproteobacteria	norank
Betaproteobacteria bacterium HGW-Betaproteobacteria-4	0	0	1	0	1	0	0	0	Betaproteobacteria	Betaproteobacteria	norank
Betaproteobacteria bacterium HGW-Betaproteobacteria-5	0	0	1	0	0	0	0	0	Betaproteobacteria	Betaproteobacteria	norank
Betaproteobacteria bacterium HGW-Betaproteobacteria-6	1	0	0	0	0	0	0	0	Betaproteobacteria	Betaproteobacteria	norank
Betaproteobacteria bacterium HGW-Betaproteobacteria-7	1	0	1	0	0	0	1	0	Betaproteobacteria	Betaproteobacteria	norank
Betaproteobacteria bacterium HGW-Betaproteobacteria-9	0	0	0	0	1	0	0	0	Betaproteobacteria	Betaproteobacteria	norank
Betaproteobacteria bacterium RBG_16_56_24	0	0	0	1	0	0	0	0	Betaproteobacteria	Betaproteobacteria	norank
Betaproteobacteria bacterium RBG_16_64_18	1	1	1	1	1	0	0	0	Betaproteobacteria	Betaproteobacteria	norank
Betaproteobacteria bacterium RBG_16_66_20	1	1	1	1	1	0	0	0	Betaproteobacteria	Betaproteobacteria	norank
Betaproteobacteria bacterium RBG_19FT_COMBO_58_11	0	0	1	0	0	0	0	0	Betaproteobacteria	Betaproteobacteria	norank
Betaproteobacteria bacterium RIFCSPHIGHO2_12_FULL_69_13	1	1	1	1	1	0	0	0	Betaproteobacteria	Betaproteobacteria	norank
Betaproteobacteria bacterium RIFCSPLOWO2_02_64_14	1	1	1	1	1	0	0	0	Betaproteobacteria	Betaproteobacteria	norank
Betaproteobacteria bacterium RIFCSPLOWO2_02_67_12	1	1	0	1	0	0	0	0	Betaproteobacteria	Betaproteobacteria	norank
Betaproteobacteria bacterium RIFCSPLOWO2_02_FULL_62_17	1	1	1	1	1	0	0	0	Betaproteobacteria	Betaproteobacteria	norank
Betaproteobacteria bacterium RIFCSPLOWO2_02_FULL_62_79	1	1	1	0	0	0	0	0	Betaproteobacteria	Betaproteobacteria	norank
Betaproteobacteria bacterium RIFCSPLOWO2_02_FULL_63_19	1	1	1	1	0	0	0	0	Betaproteobacteria	Betaproteobacteria	norank
Betaproteobacteria bacterium RIFCSPLOWO2_02_FULL_64_12	1	1	0	1	0	0	0	0	Betaproteobacteria	Betaproteobacteria	norank
Betaproteobacteria bacterium RIFCSPLOWO2_02_FULL_65_20	1	1	0	1	0	0	0	0	Betaproteobacteria	Betaproteobacteria	norank
Betaproteobacteria bacterium RIFCSPLOWO2_02_FULL_65_24	1	1	1	1	0	0	0	0	Betaproteobacteria	Betaproteobacteria	norank
Betaproteobacteria bacterium RIFCSPLOWO2_02_FULL_66_14	1	1	0	1	1	0	0	0	Betaproteobacteria	Betaproteobacteria	norank
Betaproteobacteria bacterium RIFCSPLOWO2_02_FULL_67_19	1	1	1	1	1	0	0	0	Betaproteobacteria	Betaproteobacteria	norank
Betaproteobacteria bacterium RIFCSPLOWO2_02_FULL_67_26	1	1	1	1	1	0	0	0	Betaproteobacteria	Betaproteobacteria	norank
Betaproteobacteria bacterium RIFCSPLOWO2_02_FULL_68_150	1	1	1	0	1	0	0	0	Betaproteobacteria	Betaproteobacteria	norank
Betaproteobacteria bacterium RIFCSPLOWO2_12_61_14	1	0	0	0	0	0	0	0	Betaproteobacteria	Betaproteobacteria	norank
Betaproteobacteria bacterium RIFCSPLOWO2_12_FULL_62_13	1	1	1	1	1	0	0	0	Betaproteobacteria	Betaproteobacteria	norank
Betaproteobacteria bacterium RIFCSPLOWO2_12_FULL_62_13b	1	1	1	1	0	0	0	0	Betaproteobacteria	Betaproteobacteria	norank
Betaproteobacteria bacterium RIFCSPLOWO2_12_FULL_62_58	1	0	1	1	1	0	0	0	Betaproteobacteria	Betaproteobacteria	norank
Betaproteobacteria bacterium RIFCSPLOWO2_12_FULL_63_13	1	1	1	1	0	0	0	0	Betaproteobacteria	Betaproteobacteria	norank
Betaproteobacteria bacterium RIFCSPLOWO2_12_FULL_64_23	1	1	1	1	1	0	0	0	Betaproteobacteria	Betaproteobacteria	norank
Betaproteobacteria bacterium RIFCSPLOWO2_12_FULL_65_110	1	1	1	1	0	0	0	0	Betaproteobacteria	Betaproteobacteria	norank
Betaproteobacteria bacterium RIFCSPLOWO2_12_FULL_65_14	1	1	1	1	1	0	1	0	Betaproteobacteria	Betaproteobacteria	norank
Betaproteobacteria bacterium RIFCSPLOWO2_12_FULL_66_14	1	1	1	1	1	0	0	0	Betaproteobacteria	Betaproteobacteria	norank
Betaproteobacteria bacterium RIFCSPLOWO2_12_FULL_67_28	1	1	1	1	1	0	0	0	Betaproteobacteria	Betaproteobacteria	norank
Betaproteobacteria bacterium RIFCSPLOWO2_12_FULL_68_19	1	1	1	1	1	0	0	0	Betaproteobacteria	Betaproteobacteria	norank
Betaproteobacteria bacterium RIFCSPLOWO2_12_FULL_68_20	1	1	1	1	1	0	0	0	Betaproteobacteria	Betaproteobacteria	norank
Betaproteobacteria bacterium SCGC AG-212-J23	1	1	1	1	1	0	0	0	Betaproteobacteria	Betaproteobacteria	norank
Betaproteobacteria bacterium SCN2	0	1	1	0	0	0	0	0	Betaproteobacteria	Betaproteobacteria	norank
Betaproteobacteria bacterium SG8_39	1	0	1	1	1	0	0	0	Betaproteobacteria	Betaproteobacteria	norank
Betaproteobacteria bacterium SG8_40	1	1	1	0	1	0	0	0	Betaproteobacteria	Betaproteobacteria	norank
Betaproteobacteria bacterium SG8_41	1	1	0	1	1	0	0	0	Betaproteobacteria	Betaproteobacteria	norank
Betaproteobacteria bacterium UKL13-2	1	0	0	0	0	0	0	0	Betaproteobacteria	Betaproteobacteria	norank
Beutenbergia cavernae	1	0	0	0	0	0	0	0	Actinobacteria	Actinobacteria	Beutenbergia
Bifidobacterium adolescentis	1	0	0	1	0	0	0	0	Actinobacteria	Actinobacteria	Bifidobacterium
Bifidobacterium bifidum	1	0	0	0	1	0	0	0	Actinobacteria	Actinobacteria	Bifidobacterium
Bifidobacterium bifidum CAG:234	1	0	0	0	0	0	0	0	Actinobacteria	Actinobacteria	Bifidobacterium
Bifidobacterium longum	1	0	0	0	0	0	0	0	Actinobacteria	Actinobacteria	Bifidobacterium
Bifidobacterium pseudocatenulatum	1	0	0	0	1	0	0	0	Actinobacteria	Actinobacteria	Bifidobacterium
Bifidobacterium sp.	1	0	0	0	0	0	0	0	Actinobacteria	Actinobacteria	Bifidobacterium
Biostraticola sp. BGMRC 2031	1	0	0	0	0	0	0	0	Gammaproteobacteria	Gammaproteobacteria	Biostraticola
Blastocatellia bacterium	1	1	1	1	1	0	1	0	Acidobacteria	Blastocatellia	norank
Blastocatellia bacterium AA13	1	1	0	1	1	0	0	0	Acidobacteria	Blastocatellia	norank
Blastochloris sulfoviridis	1	1	0	0	0	0	0	0	Alphaproteobacteria	Alphaproteobacteria	Blastochloris
Blastochloris tepida	1	0	0	0	0	0	0	0	Alphaproteobacteria	Alphaproteobacteria	Blastochloris
Blastochloris viridis	1	0	0	1	0	0	0	0	Alphaproteobacteria	Alphaproteobacteria	Blastochloris
Blastococcus aggregatus	1	0	0	0	0	0	0	0	Actinobacteria	Actinobacteria	Blastococcus
Blastococcus atacamensis	1	0	1	0	0	0	0	0	Actinobacteria	Actinobacteria	Blastococcus
Blastococcus endophyticus	1	0	0	0	0	0	0	0	Actinobacteria	Actinobacteria	Blastococcus
Blastococcus litoris	1	0	0	0	0	0	0	0	Actinobacteria	Actinobacteria	Blastococcus
Blastococcus saxobsidens	0	0	1	0	1	0	0	0	Actinobacteria	Actinobacteria	Blastococcus
Blastococcus sp. AZ43	1	0	1	0	0	0	0	0	Actinobacteria	Actinobacteria	Blastococcus
Blastococcus sp. CT_GayMR19	1	1	0	1	0	0	0	0	Actinobacteria	Actinobacteria	Blastococcus
Blastococcus sp. DSM 44205	1	0	0	0	0	0	0	0	Actinobacteria	Actinobacteria	Blastococcus
Blastococcus sp. DSM 44268	1	1	0	0	1	0	0	0	Actinobacteria	Actinobacteria	Blastococcus
Blastococcus sp. DSM 44270	0	1	0	0	0	0	0	0	Actinobacteria	Actinobacteria	Blastococcus
Blastococcus sp. DSM 44272	1	0	0	1	0	0	0	0	Actinobacteria	Actinobacteria	Blastococcus
Blastococcus sp. DSM 46786	1	0	0	0	1	0	0	0	Actinobacteria	Actinobacteria	Blastococcus
Blastococcus sp. DSM 46838	0	1	0	0	1	0	0	0	Actinobacteria	Actinobacteria	Blastococcus
Blastococcus sp. TF02-8	1	1	0	0	0	0	0	0	Actinobacteria	Actinobacteria	Blastococcus
Blastococcus sp. TF02-9	0	0	1	0	0	0	0	0	Actinobacteria	Actinobacteria	Blastococcus
Blastococcus sp. TF02A-30	1	0	0	0	1	0	0	0	Actinobacteria	Actinobacteria	Blastococcus
Blastococcus sp. URHD0036	1	1	0	0	0	0	0	0	Actinobacteria	Actinobacteria	Blastococcus
Blastomonas sp. CACIA14H2	1	0	0	0	0	0	0	0	Alphaproteobacteria	Alphaproteobacteria	Blastomonas
Blastomonas sp. RAC04	0	0	0	1	0	0	0	0	Alphaproteobacteria	Alphaproteobacteria	Blastomonas
Blastopirellula cremea	1	0	0	0	0	0	0	0	Planctomycetes	Planctomycetia	Blastopirellula
Blastopirellula marina	1	0	0	0	0	0	0	0	Planctomycetes	Planctomycetia	Blastopirellula
Blastopirellula sp.	1	1	1	0	0	0	0	0	Planctomycetes	Planctomycetia	Blastopirellula
Blautia massiliensis	1	0	0	0	0	0	0	0	Firmicutes	Clostridia	Blautia
Blautia obeum	1	0	0	0	0	0	0	0	Firmicutes	Clostridia	Blautia
Blautia sp. AF13-16	1	0	0	0	0	0	0	0	Firmicutes	Clostridia	Blautia
Blautia sp. AF14-40	1	0	0	0	0	0	0	0	Firmicutes	Clostridia	Blautia
Blautia sp. AF19-13LB	1	0	0	0	0	0	0	0	Firmicutes	Clostridia	Blautia
Blautia sp. AF32-4BH	1	0	0	0	0	0	0	0	Firmicutes	Clostridia	Blautia
Blautia sp. AF34-10	1	0	0	0	0	0	0	0	Firmicutes	Clostridia	Blautia
Blautia sp. AM28-10	1	0	0	0	0	0	0	0	Firmicutes	Clostridia	Blautia
Blautia sp. AM28-36	1	0	0	0	0	0	0	0	Firmicutes	Clostridia	Blautia
Blautia sp. AM47-4	1	0	0	0	0	0	0	0	Firmicutes	Clostridia	Blautia
Blautia sp. CAG:37	1	0	0	0	0	0	0	0	Firmicutes	Clostridia	Blautia
Blautia sp. OM05-6	1	0	0	0	0	0	0	0	Firmicutes	Clostridia	Blautia
Blautia sp. SC05B48	1	0	0	0	0	0	0	0	Firmicutes	Clostridia	Blautia
Blautia sp. TF12-12AT	1	0	0	0	0	0	0	0	Firmicutes	Clostridia	Blautia
Bordetella ansorpii	1	0	0	0	0	0	0	0	Betaproteobacteria	Betaproteobacteria	Bordetella
Bordetella bronchiseptica	1	0	1	0	0	0	0	0	Betaproteobacteria	Betaproteobacteria	Bordetella
Bordetella genomosp. 13	0	0	0	0	1	0	0	0	Betaproteobacteria	Betaproteobacteria	Bordetella
Bordetella genomosp. 7	0	0	1	0	0	0	0	0	Betaproteobacteria	Betaproteobacteria	Bordetella
Bordetella genomosp. 8	0	1	0	0	0	0	0	0	Betaproteobacteria	Betaproteobacteria	Bordetella
Bordetella genomosp. 9	0	1	0	0	0	0	0	0	Betaproteobacteria	Betaproteobacteria	Bordetella
Bordetella hinzii	1	0	0	0	0	0	0	0	Betaproteobacteria	Betaproteobacteria	Bordetella
Bordetella parapertussis	0	0	1	0	0	0	0	0	Betaproteobacteria	Betaproteobacteria	Bordetella
Bordetella petrii	1	0	1	0	0	0	0	0	Betaproteobacteria	Betaproteobacteria	Bordetella
Bordetella sp. 15P40C-2	1	0	0	0	0	0	0	0	Betaproteobacteria	Betaproteobacteria	Bordetella
Bordetella sp. FB-8	1	0	1	0	0	0	0	0	Betaproteobacteria	Betaproteobacteria	Bordetella
Bordetella sp. H567	0	1	0	0	0	0	0	0	Betaproteobacteria	Betaproteobacteria	Bordetella
Bordetella sp. HZ20	0	0	1	0	0	0	0	0	Betaproteobacteria	Betaproteobacteria	Bordetella
Bosea sp.	1	0	0	0	0	0	0	0	Alphaproteobacteria	Alphaproteobacteria	Bosea
Bosea sp. 1131	1	0	0	0	0	0	0	0	Alphaproteobacteria	Alphaproteobacteria	Bosea
Bosea sp. 117	1	0	0	0	0	0	0	0	Alphaproteobacteria	Alphaproteobacteria	Bosea
Bosea sp. 124	0	0	1	0	0	0	0	0	Alphaproteobacteria	Alphaproteobacteria	Bosea
Bosea sp. AAP35	1	0	0	0	0	1	0	0	Alphaproteobacteria	Alphaproteobacteria	Bosea
Bosea sp. BK604	0	0	0	1	0	0	0	0	Alphaproteobacteria	Alphaproteobacteria	Bosea
Bosea sp. LC85	1	0	1	0	0	0	0	0	Alphaproteobacteria	Alphaproteobacteria	Bosea
Bosea sp. Leaf344	1	0	0	1	0	0	0	0	Alphaproteobacteria	Alphaproteobacteria	Bosea
Bosea sp. Root381	0	1	0	0	0	0	0	0	Alphaproteobacteria	Alphaproteobacteria	Bosea
Bosea sp. Root483D1	1	0	0	0	0	0	0	0	Alphaproteobacteria	Alphaproteobacteria	Bosea
Bosea sp. TND4EK4	1	0	0	0	0	0	0	0	Alphaproteobacteria	Alphaproteobacteria	Bosea
Bosea thiooxidans	1	0	0	0	0	0	0	0	Alphaproteobacteria	Alphaproteobacteria	Bosea
Bosea vaviloviae	1	1	0	0	0	1	0	0	Alphaproteobacteria	Alphaproteobacteria	Bosea
Bradymonadales bacterium YN101	1	0	0	0	0	0	0	0	Deltaproteobacteria	Deltaproteobacteria	norank
Bradyrhizobiaceae bacterium	1	1	1	1	1	0	0	0	Alphaproteobacteria	Alphaproteobacteria	norank
Bradyrhizobiaceae bacterium PARB1	1	0	0	0	0	0	0	0	Alphaproteobacteria	Alphaproteobacteria	norank
Bradyrhizobiaceae bacterium SG-6C	1	1	1	0	0	0	0	0	Alphaproteobacteria	Alphaproteobacteria	norank
Bradyrhizobium algeriense	1	1	0	1	0	0	0	0	Alphaproteobacteria	Alphaproteobacteria	Bradyrhizobium
Bradyrhizobium arachidis	0	1	0	0	0	0	0	0	Alphaproteobacteria	Alphaproteobacteria	Bradyrhizobium
Bradyrhizobium betae	0	0	0	0	1	0	0	0	Alphaproteobacteria	Alphaproteobacteria	Bradyrhizobium
Bradyrhizobium cajani	1	0	0	0	0	0	0	0	Alphaproteobacteria	Alphaproteobacteria	Bradyrhizobium
Bradyrhizobium canariense	1	1	0	1	1	0	0	0	Alphaproteobacteria	Alphaproteobacteria	Bradyrhizobium
Bradyrhizobium centrolobii	1	1	1	1	0	0	0	0	Alphaproteobacteria	Alphaproteobacteria	Bradyrhizobium
Bradyrhizobium cytisi	1	0	0	0	0	0	0	0	Alphaproteobacteria	Alphaproteobacteria	Bradyrhizobium
Bradyrhizobium daqingense	0	1	1	0	0	0	0	0	Alphaproteobacteria	Alphaproteobacteria	Bradyrhizobium
Bradyrhizobium diazoefficiens	1	0	0	0	0	0	0	0	Alphaproteobacteria	Alphaproteobacteria	Bradyrhizobium
Bradyrhizobium elkanii	1	1	1	1	1	0	0	0	Alphaproteobacteria	Alphaproteobacteria	Bradyrhizobium
Bradyrhizobium embrapense	1	0	0	0	0	0	0	0	Alphaproteobacteria	Alphaproteobacteria	Bradyrhizobium
Bradyrhizobium erythrophlei	1	1	1	1	1	0	0	0	Alphaproteobacteria	Alphaproteobacteria	Bradyrhizobium
Bradyrhizobium forestalis	0	1	0	0	0	0	0	0	Alphaproteobacteria	Alphaproteobacteria	Bradyrhizobium
Bradyrhizobium genosp. SA-3	1	0	0	0	0	0	0	0	Alphaproteobacteria	Alphaproteobacteria	Bradyrhizobium
Bradyrhizobium genosp. SA-4	0	1	0	0	0	0	0	0	Alphaproteobacteria	Alphaproteobacteria	Bradyrhizobium
Bradyrhizobium guangdongense	1	1	1	0	0	0	0	0	Alphaproteobacteria	Alphaproteobacteria	Bradyrhizobium
Bradyrhizobium guangzhouense	0	1	1	0	0	0	0	0	Alphaproteobacteria	Alphaproteobacteria	Bradyrhizobium
Bradyrhizobium icense	1	1	0	0	1	0	0	0	Alphaproteobacteria	Alphaproteobacteria	Bradyrhizobium
Bradyrhizobium japonicum	1	1	1	1	1	0	0	0	Alphaproteobacteria	Alphaproteobacteria	Bradyrhizobium
Bradyrhizobium jicamae	1	1	1	1	0	0	0	0	Alphaproteobacteria	Alphaproteobacteria	Bradyrhizobium
Bradyrhizobium lablabi	1	1	1	1	1	0	0	0	Alphaproteobacteria	Alphaproteobacteria	Bradyrhizobium
Bradyrhizobium liaoningense	1	0	0	0	0	0	0	0	Alphaproteobacteria	Alphaproteobacteria	Bradyrhizobium
Bradyrhizobium lupini	1	0	0	0	0	0	0	0	Alphaproteobacteria	Alphaproteobacteria	Bradyrhizobium
Bradyrhizobium macuxiense	0	0	1	0	0	0	0	0	Alphaproteobacteria	Alphaproteobacteria	Bradyrhizobium
Bradyrhizobium manausense	1	0	0	1	0	1	0	0	Alphaproteobacteria	Alphaproteobacteria	Bradyrhizobium
Bradyrhizobium mercantei	0	0	1	0	0	0	0	0	Alphaproteobacteria	Alphaproteobacteria	Bradyrhizobium
Bradyrhizobium neotropicale	1	0	0	1	0	0	0	0	Alphaproteobacteria	Alphaproteobacteria	Bradyrhizobium
Bradyrhizobium oligotrophicum	1	1	1	0	1	0	0	0	Alphaproteobacteria	Alphaproteobacteria	Bradyrhizobium
Bradyrhizobium ottawaense	1	0	0	0	0	0	0	0	Alphaproteobacteria	Alphaproteobacteria	Bradyrhizobium
Bradyrhizobium pachyrhizi	1	1	0	1	0	0	0	0	Alphaproteobacteria	Alphaproteobacteria	Bradyrhizobium
Bradyrhizobium paxllaeri	1	0	0	0	0	0	0	0	Alphaproteobacteria	Alphaproteobacteria	Bradyrhizobium
Bradyrhizobium retamae	1	0	1	1	1	0	0	0	Alphaproteobacteria	Alphaproteobacteria	Bradyrhizobium
Bradyrhizobium rifense	1	0	0	0	0	0	0	0	Alphaproteobacteria	Alphaproteobacteria	Bradyrhizobium
Bradyrhizobium shewense	0	0	0	0	0	1	0	0	Alphaproteobacteria	Alphaproteobacteria	Bradyrhizobium
Bradyrhizobium sp.	1	1	0	1	1	0	0	0	Alphaproteobacteria	Alphaproteobacteria	Bradyrhizobium
Bradyrhizobium sp. 35-63-5	1	0	0	0	0	0	0	0	Alphaproteobacteria	Alphaproteobacteria	Bradyrhizobium
Bradyrhizobium sp. Ai1a-2	1	1	1	0	1	0	0	0	Alphaproteobacteria	Alphaproteobacteria	Bradyrhizobium
Bradyrhizobium sp. ARR65	1	1	1	1	1	0	0	1	Alphaproteobacteria	Alphaproteobacteria	Bradyrhizobium
Bradyrhizobium sp. AS23.2	1	0	0	0	0	0	0	0	Alphaproteobacteria	Alphaproteobacteria	Bradyrhizobium
Bradyrhizobium sp. aSej3	1	0	0	0	0	0	0	0	Alphaproteobacteria	Alphaproteobacteria	Bradyrhizobium
Bradyrhizobium sp. BTAi1	1	1	0	0	1	0	0	0	Alphaproteobacteria	Alphaproteobacteria	Bradyrhizobium
Bradyrhizobium sp. C9	0	0	1	0	0	0	0	0	Alphaproteobacteria	Alphaproteobacteria	Bradyrhizobium
Bradyrhizobium sp. CCBAU 051011	1	0	0	0	0	0	0	0	Alphaproteobacteria	Alphaproteobacteria	Bradyrhizobium
Bradyrhizobium sp. CCBAU 15544	1	0	0	0	0	0	0	0	Alphaproteobacteria	Alphaproteobacteria	Bradyrhizobium
Bradyrhizobium sp. CCBAU 43298	1	0	1	0	1	0	0	0	Alphaproteobacteria	Alphaproteobacteria	Bradyrhizobium
Bradyrhizobium sp. CCGE-LA001	1	0	0	0	0	0	0	0	Alphaproteobacteria	Alphaproteobacteria	Bradyrhizobium
Bradyrhizobium sp. CCH10-C7	0	0	1	0	0	0	0	0	Alphaproteobacteria	Alphaproteobacteria	Bradyrhizobium
Bradyrhizobium sp. CI-1B	1	1	0	0	0	0	0	0	Alphaproteobacteria	Alphaproteobacteria	Bradyrhizobium
Bradyrhizobium sp. CI-41S	1	0	0	0	0	0	0	0	Alphaproteobacteria	Alphaproteobacteria	Bradyrhizobium
Bradyrhizobium sp. CNPSo 3448	1	0	0	0	0	0	0	0	Alphaproteobacteria	Alphaproteobacteria	Bradyrhizobium
Bradyrhizobium sp. Cp5.3	1	1	0	0	0	0	0	0	Alphaproteobacteria	Alphaproteobacteria	Bradyrhizobium
Bradyrhizobium sp. DFCI-1	0	1	0	1	0	0	0	0	Alphaproteobacteria	Alphaproteobacteria	Bradyrhizobium
Bradyrhizobium sp. DOA9	1	0	0	0	0	0	1	0	Alphaproteobacteria	Alphaproteobacteria	Bradyrhizobium
Bradyrhizobium sp. Ec3.3	1	1	1	0	1	0	0	0	Alphaproteobacteria	Alphaproteobacteria	Bradyrhizobium
Bradyrhizobium sp. Gha	0	1	0	0	0	0	0	0	Alphaproteobacteria	Alphaproteobacteria	Bradyrhizobium
Bradyrhizobium sp. KBS0727	1	1	0	0	0	1	0	0	Alphaproteobacteria	Alphaproteobacteria	Bradyrhizobium
Bradyrhizobium sp. Leaf396	0	0	1	0	0	0	0	0	Alphaproteobacteria	Alphaproteobacteria	Bradyrhizobium
Bradyrhizobium sp. Leo121	0	1	0	0	0	0	0	0	Alphaproteobacteria	Alphaproteobacteria	Bradyrhizobium
Bradyrhizobium sp. Leo170	1	0	0	0	1	0	0	0	Alphaproteobacteria	Alphaproteobacteria	Bradyrhizobium
Bradyrhizobium sp. LMTR 3	0	1	1	0	0	0	0	0	Alphaproteobacteria	Alphaproteobacteria	Bradyrhizobium
Bradyrhizobium sp. LTSP849	1	0	0	0	0	0	0	0	Alphaproteobacteria	Alphaproteobacteria	Bradyrhizobium
Bradyrhizobium sp. LTSP857	1	0	0	0	0	0	0	0	Alphaproteobacteria	Alphaproteobacteria	Bradyrhizobium
Bradyrhizobium sp. LTSP885	1	1	0	1	1	0	0	0	Alphaproteobacteria	Alphaproteobacteria	Bradyrhizobium
Bradyrhizobium sp. LTSPM299	1	1	1	1	1	1	0	0	Alphaproteobacteria	Alphaproteobacteria	Bradyrhizobium
Bradyrhizobium sp. NAS80.1	0	1	0	1	0	0	0	0	Alphaproteobacteria	Alphaproteobacteria	Bradyrhizobium
Bradyrhizobium sp. NAS96.2	0	1	0	0	0	1	0	0	Alphaproteobacteria	Alphaproteobacteria	Bradyrhizobium
Bradyrhizobium sp. NFR13	1	0	0	0	0	0	0	0	Alphaproteobacteria	Alphaproteobacteria	Bradyrhizobium
Bradyrhizobium sp. OK095	1	0	0	1	0	0	0	0	Alphaproteobacteria	Alphaproteobacteria	Bradyrhizobium
Bradyrhizobium sp. ORS 278	1	0	0	0	0	0	0	0	Alphaproteobacteria	Alphaproteobacteria	Bradyrhizobium
Bradyrhizobium sp. ORS 285	1	1	0	0	0	0	0	0	Alphaproteobacteria	Alphaproteobacteria	Bradyrhizobium
Bradyrhizobium sp. ORS 3257	1	0	0	0	0	0	0	0	Alphaproteobacteria	Alphaproteobacteria	Bradyrhizobium
Bradyrhizobium sp. ORS 375	1	1	1	0	1	0	0	0	Alphaproteobacteria	Alphaproteobacteria	Bradyrhizobium
Bradyrhizobium sp. Rc2d	1	0	0	0	0	0	0	0	Alphaproteobacteria	Alphaproteobacteria	Bradyrhizobium
Bradyrhizobium sp. RP6	1	0	0	0	0	0	0	0	Alphaproteobacteria	Alphaproteobacteria	Bradyrhizobium
Bradyrhizobium sp. S23321	1	1	0	0	0	0	0	0	Alphaproteobacteria	Alphaproteobacteria	Bradyrhizobium
Bradyrhizobium sp. S69	1	0	1	0	0	0	0	0	Alphaproteobacteria	Alphaproteobacteria	Bradyrhizobium
Bradyrhizobium sp. SEMIA 6208	1	1	0	0	0	0	0	0	Alphaproteobacteria	Alphaproteobacteria	Bradyrhizobium
Bradyrhizobium sp. SEMIA 690	1	0	0	0	1	0	0	0	Alphaproteobacteria	Alphaproteobacteria	Bradyrhizobium
Bradyrhizobium sp. STM 3809	1	1	1	1	0	0	0	0	Alphaproteobacteria	Alphaproteobacteria	Bradyrhizobium
Bradyrhizobium sp. STM 3843	1	1	1	1	1	0	0	0	Alphaproteobacteria	Alphaproteobacteria	Bradyrhizobium
Bradyrhizobium sp. th.b2	1	1	0	1	1	0	0	0	Alphaproteobacteria	Alphaproteobacteria	Bradyrhizobium
Bradyrhizobium sp. TM102	0	0	1	0	0	0	0	0	Alphaproteobacteria	Alphaproteobacteria	Bradyrhizobium
Bradyrhizobium sp. Tv2a-2	1	1	1	1	1	0	0	0	Alphaproteobacteria	Alphaproteobacteria	Bradyrhizobium
Bradyrhizobium sp. UASWS1016	1	0	0	1	0	0	0	0	Alphaproteobacteria	Alphaproteobacteria	Bradyrhizobium
Bradyrhizobium sp. UFLA03-84	0	0	1	0	0	0	0	0	Alphaproteobacteria	Alphaproteobacteria	Bradyrhizobium
Bradyrhizobium sp. UNPA324	0	1	0	0	0	0	0	0	Alphaproteobacteria	Alphaproteobacteria	Bradyrhizobium
Bradyrhizobium sp. URHA0002	1	1	0	1	1	0	0	0	Alphaproteobacteria	Alphaproteobacteria	Bradyrhizobium
Bradyrhizobium sp. URHA0013	0	0	0	1	0	0	0	0	Alphaproteobacteria	Alphaproteobacteria	Bradyrhizobium
Bradyrhizobium sp. URHD0069	1	1	1	1	1	0	0	0	Alphaproteobacteria	Alphaproteobacteria	Bradyrhizobium
Bradyrhizobium sp. W	1	0	0	0	0	0	0	0	Alphaproteobacteria	Alphaproteobacteria	Bradyrhizobium
Bradyrhizobium sp. WSM1253	1	0	0	0	1	0	0	0	Alphaproteobacteria	Alphaproteobacteria	Bradyrhizobium
Bradyrhizobium sp. WSM1417	0	1	0	0	0	0	0	0	Alphaproteobacteria	Alphaproteobacteria	Bradyrhizobium
Bradyrhizobium sp. WSM1743	1	1	0	0	0	0	0	0	Alphaproteobacteria	Alphaproteobacteria	Bradyrhizobium
Bradyrhizobium sp. WSM2254	1	0	0	1	0	0	0	0	Alphaproteobacteria	Alphaproteobacteria	Bradyrhizobium
Bradyrhizobium sp. WSM2793	1	0	0	0	1	0	0	0	Alphaproteobacteria	Alphaproteobacteria	Bradyrhizobium
Bradyrhizobium sp. WSM3983	1	0	1	1	0	0	0	0	Alphaproteobacteria	Alphaproteobacteria	Bradyrhizobium
Bradyrhizobium sp. WSM4349	0	1	0	1	0	0	0	0	Alphaproteobacteria	Alphaproteobacteria	Bradyrhizobium
Bradyrhizobium sp. WSM471	1	0	0	0	0	0	0	0	Alphaproteobacteria	Alphaproteobacteria	Bradyrhizobium
Bradyrhizobium sp. Y36	1	0	0	0	0	0	0	0	Alphaproteobacteria	Alphaproteobacteria	Bradyrhizobium
Bradyrhizobium sp. YR681	1	1	0	0	0	0	0	0	Alphaproteobacteria	Alphaproteobacteria	Bradyrhizobium
Bradyrhizobium stylosanthis	1	0	0	0	0	0	0	0	Alphaproteobacteria	Alphaproteobacteria	Bradyrhizobium
Bradyrhizobium tropiciagri	1	0	0	0	0	0	0	0	Alphaproteobacteria	Alphaproteobacteria	Bradyrhizobium
Bradyrhizobium uaiense	1	0	0	0	0	0	0	0	Alphaproteobacteria	Alphaproteobacteria	Bradyrhizobium
Bradyrhizobium valentinum	1	1	0	1	1	0	0	0	Alphaproteobacteria	Alphaproteobacteria	Bradyrhizobium
Bradyrhizobium yuanmingense	1	1	1	0	0	0	0	0	Alphaproteobacteria	Alphaproteobacteria	Bradyrhizobium
Bradyrhizobium zhanjiangense	0	0	1	0	0	0	0	0	Alphaproteobacteria	Alphaproteobacteria	Bradyrhizobium
Breoghania corrubedonensis	1	1	0	0	0	0	0	0	Alphaproteobacteria	Alphaproteobacteria	Breoghania
Brevibacillus borstelensis	1	0	0	0	0	0	0	0	Firmicutes	Bacilli	Brevibacillus
Brevibacillus thermoruber	1	0	0	0	0	0	0	0	Firmicutes	Bacilli	Brevibacillus
Brevundimonas bacteroides	1	0	0	0	0	0	0	0	Alphaproteobacteria	Alphaproteobacteria	Brevundimonas
Brevundimonas sp. Leaf168	1	0	0	0	0	0	0	0	Alphaproteobacteria	Alphaproteobacteria	Brevundimonas
Bryobacter aggregatus	1	0	0	1	0	0	0	0	Acidobacteria	Solibacteres	Bryobacter
Bryobacterales bacterium	1	1	1	1	1	0	0	0	Acidobacteria	Acidobacteriia	norank
Bryobacterales bacterium KBS 96	1	1	1	1	1	0	0	0	Acidobacteria	Acidobacteriia	norank
Burkholderia acidipaludis	1	0	0	0	0	0	0	0	Betaproteobacteria	Betaproteobacteria	Burkholderia
Burkholderia agricolaris	1	0	0	0	0	0	0	0	Betaproteobacteria	Betaproteobacteria	Burkholderia
Burkholderia caribensis	1	0	0	0	0	0	0	0	Betaproteobacteria	Betaproteobacteria	Burkholderia
Burkholderia catarinensis	1	0	0	0	0	0	0	0	Betaproteobacteria	Betaproteobacteria	Burkholderia
Burkholderia cenocepacia	1	1	0	0	0	0	0	0	Betaproteobacteria	Betaproteobacteria	Burkholderia
Burkholderia cepacia	1	0	0	0	1	0	0	0	Betaproteobacteria	Betaproteobacteria	Burkholderia
Burkholderia fungorum	0	1	0	1	0	0	0	0	Betaproteobacteria	Betaproteobacteria	Burkholderia
Burkholderia glathei	1	0	0	1	0	0	0	0	Betaproteobacteria	Betaproteobacteria	Burkholderia
Burkholderia grimmiae	1	0	0	0	0	0	0	0	Betaproteobacteria	Betaproteobacteria	Burkholderia
Burkholderia jiangsuensis	1	0	0	0	0	0	0	0	Betaproteobacteria	Betaproteobacteria	Burkholderia
Burkholderia mimosarum	1	0	0	0	0	0	0	0	Betaproteobacteria	Betaproteobacteria	Burkholderia
Burkholderia multivorans	0	0	1	0	1	0	0	0	Betaproteobacteria	Betaproteobacteria	Burkholderia
Burkholderia pseudomallei	1	0	0	0	1	0	0	0	Betaproteobacteria	Betaproteobacteria	Burkholderia
Burkholderia pyrrocinia	1	1	0	0	0	0	0	0	Betaproteobacteria	Betaproteobacteria	Burkholderia
Burkholderia rhizoxinica	1	0	0	0	0	0	0	0	Betaproteobacteria	Betaproteobacteria	Burkholderia
Burkholderia sacchari	1	0	0	0	0	0	0	0	Betaproteobacteria	Betaproteobacteria	Burkholderia
Burkholderia sordidicola	1	0	0	0	0	0	0	0	Betaproteobacteria	Betaproteobacteria	Burkholderia
Burkholderia sp. 604	0	0	1	0	0	0	0	0	Betaproteobacteria	Betaproteobacteria	Burkholderia
Burkholderia sp. BDU5	0	1	0	0	0	0	0	0	Betaproteobacteria	Betaproteobacteria	Burkholderia
Burkholderia sp. Bp8992	1	0	0	0	0	0	0	0	Betaproteobacteria	Betaproteobacteria	Burkholderia
Burkholderia sp. BT03	1	0	0	1	0	0	0	0	Betaproteobacteria	Betaproteobacteria	Burkholderia
Burkholderia sp. CCGE1002	0	0	0	0	1	0	0	0	Betaproteobacteria	Betaproteobacteria	Burkholderia
Burkholderia sp. E7m39	1	0	0	0	0	0	0	0	Betaproteobacteria	Betaproteobacteria	Burkholderia
Burkholderia sp. E7m48	1	0	0	0	0	0	0	0	Betaproteobacteria	Betaproteobacteria	Burkholderia
Burkholderia sp. H160	1	0	0	0	0	0	0	0	Betaproteobacteria	Betaproteobacteria	Burkholderia
Burkholderia sp. HB1	0	0	1	0	0	0	0	0	Betaproteobacteria	Betaproteobacteria	Burkholderia
Burkholderia sp. JS23	1	0	0	0	0	0	0	0	Betaproteobacteria	Betaproteobacteria	Burkholderia
Burkholderia sp. K24	0	0	1	0	0	0	0	0	Betaproteobacteria	Betaproteobacteria	Burkholderia
Burkholderia sp. Leaf177	1	0	0	0	0	0	0	0	Betaproteobacteria	Betaproteobacteria	Burkholderia
Burkholderia sp. lig30	1	0	1	0	0	0	0	0	Betaproteobacteria	Betaproteobacteria	Burkholderia
Burkholderia sp. MSh2	1	0	0	0	0	0	0	0	Betaproteobacteria	Betaproteobacteria	Burkholderia
Burkholderia sp. MSMB0856	1	0	0	0	0	0	0	0	Betaproteobacteria	Betaproteobacteria	Burkholderia
Burkholderia sp. MSMB1589WGS	1	0	0	0	0	0	0	0	Betaproteobacteria	Betaproteobacteria	Burkholderia
Burkholderia sp. Nafp2/4-1b	1	0	0	0	0	0	0	0	Betaproteobacteria	Betaproteobacteria	Burkholderia
Burkholderia sp. RPE64	1	1	0	0	0	0	0	0	Betaproteobacteria	Betaproteobacteria	Burkholderia
Burkholderia sp. SRS-46	1	0	0	0	0	0	0	0	Betaproteobacteria	Betaproteobacteria	Burkholderia
Burkholderia sp. SRS-W-2-2016	0	0	0	1	0	0	0	0	Betaproteobacteria	Betaproteobacteria	Burkholderia
Burkholderia sp. UYPR1.413	1	1	0	0	0	0	0	0	Betaproteobacteria	Betaproteobacteria	Burkholderia
Burkholderia sp. WSM2232	1	0	0	0	0	0	0	0	Betaproteobacteria	Betaproteobacteria	Burkholderia
Burkholderia sp. WSM4176	1	0	0	0	0	0	0	0	Betaproteobacteria	Betaproteobacteria	Burkholderia
Burkholderia sp. YR290	0	0	1	0	0	0	0	0	Betaproteobacteria	Betaproteobacteria	Burkholderia
Burkholderia stagnalis	1	0	0	1	0	0	0	0	Betaproteobacteria	Betaproteobacteria	Burkholderia
Burkholderia terrae	0	1	0	1	0	0	0	0	Betaproteobacteria	Betaproteobacteria	Burkholderia
Burkholderia thailandensis	1	1	0	0	1	0	0	0	Betaproteobacteria	Betaproteobacteria	Burkholderia
Burkholderiaceae bacterium	1	1	1	1	1	0	0	0	Betaproteobacteria	Betaproteobacteria	norank
Burkholderiaceae bacterium 16	1	0	0	0	0	0	0	0	Betaproteobacteria	Betaproteobacteria	norank
Burkholderiaceae bacterium 26	1	0	0	0	1	0	0	0	Betaproteobacteria	Betaproteobacteria	norank
Burkholderiaceae bacterium PBA	0	1	0	0	0	0	0	0	Betaproteobacteria	Betaproteobacteria	norank
Burkholderiales bacterium	1	1	1	1	1	0	0	0	Betaproteobacteria	Betaproteobacteria	norank
Burkholderiales bacterium 21-58-4	1	0	0	0	0	0	0	0	Betaproteobacteria	Betaproteobacteria	norank
Burkholderiales bacterium 64-34	1	0	0	0	0	0	0	0	Betaproteobacteria	Betaproteobacteria	norank
Burkholderiales bacterium 67-32	1	0	0	0	0	0	0	0	Betaproteobacteria	Betaproteobacteria	norank
Burkholderiales bacterium 68-10	0	0	0	0	1	0	0	0	Betaproteobacteria	Betaproteobacteria	norank
Burkholderiales bacterium 70-64	1	1	1	1	0	0	0	0	Betaproteobacteria	Betaproteobacteria	norank
Burkholderiales bacterium C2	1	0	0	0	0	0	0	0	Betaproteobacteria	Betaproteobacteria	norank
Burkholderiales bacterium GJ-E10	1	1	0	0	0	0	0	0	Betaproteobacteria	Betaproteobacteria	norank
Burkholderiales bacterium GWE1_65_30	0	0	1	0	0	0	0	0	Betaproteobacteria	Betaproteobacteria	norank
Burkholderiales bacterium JOSHI_001	1	0	0	0	1	0	0	0	Betaproteobacteria	Betaproteobacteria	norank
Burkholderiales bacterium PBB2	1	0	0	0	0	0	0	0	Betaproteobacteria	Betaproteobacteria	norank
Burkholderiales bacterium PBB4	0	1	1	0	0	0	0	0	Betaproteobacteria	Betaproteobacteria	norank
Burkholderiales bacterium PBB5	1	0	0	0	0	0	0	0	Betaproteobacteria	Betaproteobacteria	norank
Burkholderiales bacterium RIFCSPHIGHO2_12_FULL_61_11	1	0	0	1	0	0	0	0	Betaproteobacteria	Betaproteobacteria	norank
Burkholderiales bacterium RIFCSPHIGHO2_12_FULL_69_20	1	1	1	1	0	0	0	0	Betaproteobacteria	Betaproteobacteria	norank
Burkholderiales bacterium RIFCSPLOWO2_02_FULL_57_36	1	0	0	1	0	0	0	0	Betaproteobacteria	Betaproteobacteria	norank
Burkholderiales bacterium RIFCSPLOWO2_12_67_14	0	1	0	0	0	0	0	0	Betaproteobacteria	Betaproteobacteria	norank
Burkholderiales bacterium RIFCSPLOWO2_12_FULL_61_40	1	0	0	0	0	0	0	0	Betaproteobacteria	Betaproteobacteria	norank
Burkholderiales bacterium RIFCSPLOWO2_12_FULL_65_40	1	0	0	0	0	0	0	0	Betaproteobacteria	Betaproteobacteria	norank
Burkholderiales bacterium RIFOXYD12_FULL_59_19	0	1	0	0	0	0	0	0	Betaproteobacteria	Betaproteobacteria	norank
Butyricicoccus sp. AM27-36	1	0	0	0	0	0	0	0	Firmicutes	Clostridia	Butyricicoccus
Bythopirellula goksoyri	0	0	0	0	1	0	0	0	Planctomycetes	Planctomycetia	Bythopirellula
Caballeronia choica	0	0	1	0	0	0	0	0	Betaproteobacteria	Betaproteobacteria	Caballeronia
Caballeronia jiangsuensis	1	0	0	0	0	0	0	0	Betaproteobacteria	Betaproteobacteria	Caballeronia
Caballeronia sordidicola	1	0	0	0	0	0	0	0	Betaproteobacteria	Betaproteobacteria	Caballeronia
Caballeronia zhejiangensis	0	0	1	0	0	0	0	0	Betaproteobacteria	Betaproteobacteria	Caballeronia
Caenimonas koreensis	1	0	0	0	0	0	0	0	Betaproteobacteria	Betaproteobacteria	Caenimonas
Caenimonas sp. HX-9-20	1	1	1	0	0	0	0	0	Betaproteobacteria	Betaproteobacteria	Caenimonas
Caenimonas sp. SL110	1	0	1	0	0	0	0	0	Betaproteobacteria	Betaproteobacteria	Caenimonas
Caenispirillum salinarum	1	0	0	0	0	0	0	0	Alphaproteobacteria	Alphaproteobacteria	Caenispirillum
Caldalkalibacillus thermarum	1	0	0	0	0	0	0	0	Firmicutes	Bacilli	Caldalkalibacillus
Caldanaerobius fijiensis	1	0	0	0	0	0	0	0	Firmicutes	Clostridia	Caldanaerobius
Calderihabitans maritimus	1	0	0	0	0	0	0	0	Firmicutes	Clostridia	Calderihabitans
Caldicoprobacter faecalis	1	0	0	0	0	0	0	0	Firmicutes	Clostridia	Caldicoprobacter
Caldilinea aerophila	1	1	1	1	0	0	0	0	Chloroflexi	Caldilineae	Caldilinea
Caldilineaceae bacterium SB0668_bin_21	1	0	0	0	0	0	0	0	Chloroflexi	Caldilineae	norank
Caldilineae bacterium	1	1	1	1	1	0	0	0	Chloroflexi	Caldilineae	norank
Caldimicrobium sp.	0	0	1	1	0	0	0	0	Thermodesulfobacteria	Thermodesulfobacteria	Caldimicrobium
Caldimicrobium thiodismutans	0	1	0	0	0	0	0	0	Thermodesulfobacteria	Thermodesulfobacteria	Caldimicrobium
Caldimonas manganoxidans	1	0	1	0	0	0	0	0	Betaproteobacteria	Betaproteobacteria	Caldimonas
Caldimonas taiwanensis	0	0	1	0	0	0	0	0	Betaproteobacteria	Betaproteobacteria	Caldimonas
Calditerricola satsumensis	1	0	0	0	0	0	0	0	Firmicutes	Bacilli	Calditerricola
Caldithrix abyssi	1	0	0	0	0	0	0	0	Calditrichaeota	Calditrichae	Caldithrix
Caldithrix sp.	1	0	0	0	1	0	0	0	Calditrichaeota	Calditrichae	Caldithrix
Caldithrix sp. RBG_13_44_9	1	1	0	0	0	0	0	0	Calditrichaeota	Calditrichae	Caldithrix
Calditrichaeota bacterium	1	1	1	1	1	0	0	0	Calditrichaeota	norank	norank
Caloramator australicus	1	0	0	0	0	0	0	0	Firmicutes	Clostridia	Caloramator
Calothrix brevissima	1	0	0	0	0	0	0	0	Cyanobacteria	norank	Calothrix
Calothrix sp. 336/3	1	0	0	0	0	0	0	0	Cyanobacteria	norank	Calothrix
Calothrix sp. HK-06	1	0	0	0	0	0	0	0	Cyanobacteria	norank	Calothrix
Calothrix sp. NIES-2098	1	0	0	0	0	0	0	0	Cyanobacteria	norank	Calothrix
Calothrix sp. PCC 7103	1	0	0	0	0	0	0	0	Cyanobacteria	norank	Calothrix
Campylobacter hyointestinalis	1	0	0	0	0	0	0	0	Epsilonproteobacteria	Epsilonproteobacteria	Campylobacter
Campylobacter lari	1	0	0	0	0	0	0	0	Epsilonproteobacteria	Epsilonproteobacteria	Campylobacter
candidate division BRC1 bacterium SM23_51	1	0	0	0	0	0	0	0	norank	norank	norank
candidate division GN15 bacterium	1	0	0	0	1	0	0	0	norank	norank	norank
candidate division KSB1 bacterium	1	1	1	1	1	0	0	0	norank	norank	norank
candidate division KSB1 bacterium 4484_188	1	0	0	0	0	0	0	0	norank	norank	norank
candidate division KSB1 bacterium 4484_87	1	0	0	0	0	0	0	0	norank	norank	norank
candidate division KSB1 bacterium 4572_119	1	0	0	1	0	0	0	0	norank	norank	norank
candidate division KSB3 bacterium	1	0	0	0	0	0	0	0	norank	norank	norank
candidate division LCP-89 bacterium B3_LCP	1	0	0	0	0	0	0	0	candidate division LCP-89	norank	norank
candidate division NC10 bacterium	1	1	1	1	0	0	0	0	candidate division NC10	norank	norank
candidate division NC10 bacterium CSP1-5	1	1	0	1	1	0	0	0	candidate division NC10	norank	norank
candidate division NC10 bacterium RBG_16_65_8	1	1	0	0	1	0	0	0	candidate division NC10	norank	norank
candidate division NC10 bacterium RIFCSPLOWO2_02_FULL_66_22	1	1	1	1	1	0	0	0	candidate division NC10	norank	norank
candidate division NC10 bacterium RIFCSPLOWO2_12_FULL_66_18	1	1	1	1	1	0	0	0	candidate division NC10	norank	norank
candidate division TA06 bacterium DG_24	1	0	0	0	0	0	0	0	norank	norank	norank
candidate division TA06 bacterium SM1_40	1	0	0	0	0	0	0	0	norank	norank	norank
candidate division WOR-1 bacterium DG_54_3	1	0	0	0	0	0	0	0	norank	norank	norank
candidate division WOR-1 bacterium RIFCSPHIGHO2_01_FULL_53_15	0	1	0	0	0	0	0	0	norank	norank	norank
candidate division WOR-1 bacterium RIFCSPHIGHO2_02_FULL_53_26	1	0	0	0	0	1	0	0	norank	norank	norank
candidate division WOR_1 bacterium DG_54_3	0	1	0	0	0	0	0	0	norank	norank	norank
candidate division WPS-2 bacterium	0	0	0	0	1	0	0	0	candidate division WPS-2	norank	norank
candidate division Zixibacteria bacterium	1	1	0	1	1	0	0	0	candidate division Zixibacteria	norank	norank
candidate division Zixibacteria bacterium 4484_95	1	0	0	0	0	0	0	0	candidate division Zixibacteria	norank	norank
candidate division Zixibacteria bacterium CG_4_9_14_3_um_filter_46_8	1	0	0	0	0	0	0	0	candidate division Zixibacteria	norank	norank
candidate division Zixibacteria bacterium HGW-Zixibacteria-1	1	0	0	0	0	0	0	0	candidate division Zixibacteria	norank	norank
candidate division Zixibacteria bacterium RBG-1	1	0	0	1	1	0	0	0	candidate division Zixibacteria	norank	norank
candidate division Zixibacteria bacterium RBG_16_43_9	0	0	0	0	1	0	0	0	candidate division Zixibacteria	norank	norank
candidate division Zixibacteria bacterium RBG_16_48_11	0	0	0	0	1	0	0	0	candidate division Zixibacteria	norank	norank
candidate division Zixibacteria bacterium RBG_16_50_21	0	0	0	1	1	0	0	0	candidate division Zixibacteria	norank	norank
candidate division Zixibacteria bacterium RBG_16_53_22	1	1	1	0	1	1	0	0	candidate division Zixibacteria	norank	norank
candidate division Zixibacteria bacterium RBG_19FT_COMBO_42_43	1	0	0	0	0	0	0	0	candidate division Zixibacteria	norank	norank
candidate division Zixibacteria bacterium SM1_73	1	0	0	0	0	0	0	0	candidate division Zixibacteria	norank	norank
candidate division Zixibacteria bacterium SM23_73_3	1	0	0	0	0	0	0	0	candidate division Zixibacteria	norank	norank
candidate division Zixibacteria bacterium SM23_81	1	0	0	0	0	0	0	0	candidate division Zixibacteria	norank	norank
candidate divison MSBL1 archaeon SCGC-AAA259J03	0	1	0	0	0	0	0	0	Euryarchaeota	norank	norank
Candidatus Abyssubacteria bacterium SURF_17	1	0	0	1	0	0	0	0	Candidatus Abyssubacteria	norank	norank
Candidatus Abyssubacteria bacterium SURF_5	1	0	1	0	0	0	0	0	Candidatus Abyssubacteria	norank	norank
Candidatus Accumulibacter aalborgensis	1	0	1	0	0	0	0	0	Betaproteobacteria	Betaproteobacteria	Candidatus Accumulibacter
Candidatus Accumulibacter phosphatis	1	1	1	0	0	1	0	0	Betaproteobacteria	Betaproteobacteria	Candidatus Accumulibacter
Candidatus Accumulibacter sp.	1	0	0	0	1	0	0	0	Betaproteobacteria	Betaproteobacteria	Candidatus Accumulibacter
Candidatus Accumulibacter sp. 66-26	1	0	1	0	1	0	0	0	Betaproteobacteria	Betaproteobacteria	Candidatus Accumulibacter
Candidatus Accumulibacter sp. BA-91	1	0	0	1	0	0	0	0	Betaproteobacteria	Betaproteobacteria	Candidatus Accumulibacter
Candidatus Accumulibacter sp. BA-92	1	0	0	0	0	0	0	0	Betaproteobacteria	Betaproteobacteria	Candidatus Accumulibacter
Candidatus Accumulibacter sp. BA-93	1	0	0	0	0	0	0	0	Betaproteobacteria	Betaproteobacteria	Candidatus Accumulibacter
Candidatus Accumulibacter sp. BA-94	1	0	0	0	0	0	0	0	Betaproteobacteria	Betaproteobacteria	Candidatus Accumulibacter
Candidatus Accumulibacter sp. SK-01	0	0	1	0	0	1	0	0	Betaproteobacteria	Betaproteobacteria	Candidatus Accumulibacter
Candidatus Accumulibacter sp. SK-02	1	0	0	0	0	0	0	0	Betaproteobacteria	Betaproteobacteria	Candidatus Accumulibacter
Candidatus Accumulibacter sp. SK-12	1	0	0	0	0	0	0	0	Betaproteobacteria	Betaproteobacteria	Candidatus Accumulibacter
Candidatus Acetothermia bacterium	1	0	0	0	0	0	0	0	Candidatus Bipolaricaulota	norank	norank
Candidatus Acetothermum autotrophicum	1	0	0	0	1	0	0	0	Acetothermia	norank	Candidatus Acetothermum
Candidatus Acidulodesulfobacterium ferriphilum	0	0	0	0	1	0	0	0	Deltaproteobacteria	Deltaproteobacteria	Candidatus Acidulodesulfobacterium
Candidatus Actinomarina minuta	1	0	0	0	0	0	0	0	Actinobacteria	Actinobacteria	Candidatus Actinomarina
Candidatus Aegiribacteria bacterium MLS_C	1	0	0	0	0	0	0	0	norank	norank	Candidatus Aegiribacteria
Candidatus Aminicenantes bacterium	1	0	0	1	1	1	0	1	Candidatus Aminicenantes	norank	norank
Candidatus Aminicenantes bacterium RBG_13_59_9	1	0	0	0	0	0	0	0	Candidatus Aminicenantes	norank	norank
Candidatus Aminicenantes bacterium RBG_13_62_12	1	1	0	0	1	0	0	0	Candidatus Aminicenantes	norank	norank
Candidatus Aminicenantes bacterium RBG_13_63_10	1	0	0	0	0	0	0	0	Candidatus Aminicenantes	norank	norank
Candidatus Aminicenantes bacterium RBG_13_64_14	1	0	1	1	0	0	0	0	Candidatus Aminicenantes	norank	norank
Candidatus Aminicenantes bacterium RBG_16_63_14	1	0	0	0	0	0	0	0	Candidatus Aminicenantes	norank	norank
Candidatus Aminicenantes bacterium RBG_16_63_16	1	1	0	1	1	0	0	0	Candidatus Aminicenantes	norank	norank
Candidatus Aminicenantes bacterium RBG_16_66_30	1	0	1	1	0	0	0	0	Candidatus Aminicenantes	norank	norank
Candidatus Aminicenantes bacterium RBG_19FT_COMBO_58_17	1	0	0	0	1	0	0	0	Candidatus Aminicenantes	norank	norank
Candidatus Aminicenantes bacterium RBG_19FT_COMBO_59_29	1	0	0	0	0	0	0	0	Candidatus Aminicenantes	norank	norank
Candidatus Aminicenantes bacterium RBG_19FT_COMBO_65_30	1	0	0	1	0	0	0	0	Candidatus Aminicenantes	norank	norank
Candidatus Atribacteria bacterium	1	0	0	1	0	0	0	0	Candidatus Atribacteria	norank	norank
Candidatus Atribacteria bacterium RBG_19FT_COMBO_35_14	1	0	0	0	0	0	0	0	Candidatus Atribacteria	norank	norank
Candidatus Bathyarchaeota archaeon	1	1	0	1	1	0	0	0	Candidatus Bathyarchaeota	norank	norank
Candidatus Bathyarchaeota archaeon B25	0	1	1	0	0	0	0	0	Candidatus Bathyarchaeota	norank	norank
Candidatus Bathyarchaeota archaeon BA1	1	1	0	0	0	0	0	0	Candidatus Bathyarchaeota	norank	norank
Candidatus Bathyarchaeota archaeon BA2	1	0	0	0	1	0	0	0	Candidatus Bathyarchaeota	norank	norank
Candidatus Bathyarchaeota archaeon CG_4_8_14_3_um_filter_42_8	1	1	0	0	0	0	0	0	Candidatus Bathyarchaeota	norank	norank
Candidatus Bathyarchaeota archaeon CG07_land_8_20_14_0_80_47_9	1	1	0	1	0	0	0	0	Candidatus Bathyarchaeota	norank	norank
Candidatus Bathyarchaeota archaeon RBG_16_57_9	1	0	0	0	0	0	0	0	Candidatus Bathyarchaeota	norank	norank
Candidatus Blastococcus massiliensis	1	0	0	0	0	0	0	0	Actinobacteria	Actinobacteria	Blastococcus
Candidatus Brocadia caroliniensis	1	0	0	0	1	0	0	0	Planctomycetes	Candidatus Brocadiae	Candidatus Brocadia
Candidatus Brocadia sinica	1	0	0	0	1	0	0	0	Planctomycetes	Candidatus Brocadiae	Candidatus Brocadia
Candidatus Brocadia sp. UTAMX1	0	0	0	1	0	0	0	0	Planctomycetes	Candidatus Brocadiae	Candidatus Brocadia
Candidatus Brocadiaceae bacterium B188	1	0	0	0	0	0	0	0	Planctomycetes	Candidatus Brocadiae	norank
Candidatus Caedibacter acanthamoebae	1	0	0	0	0	0	0	0	Alphaproteobacteria	Alphaproteobacteria	Caedibacter
Candidatus Chloroploca asiatica	1	0	0	0	0	0	0	0	Chloroflexi	Chloroflexia	Candidatus Chloroploca
Candidatus Chloroploca sp. Khr17	1	0	0	0	0	0	0	0	Chloroflexi	Chloroflexia	Candidatus Chloroploca
Candidatus Chrysopegis kryptomonas	0	0	0	0	1	0	0	0	Candidatus Kryptonia	norank	Candidatus Chrysopegis
Candidatus Cloacimonetes bacterium	1	1	0	0	0	0	0	0	Candidatus Cloacimonetes	norank	norank
Candidatus Cloacimonetes bacterium 4572_65	0	0	0	0	1	0	0	0	Candidatus Cloacimonetes	norank	norank
Candidatus Cloacimonetes bacterium HGW-Cloacimonetes-2	1	0	0	0	0	0	0	0	Candidatus Cloacimonetes	norank	norank
Candidatus Coatesbacteria bacterium	0	0	1	0	0	0	0	0	Candidatus Coatesbacteria	norank	norank
Candidatus Competibacter denitrificans	1	1	1	0	0	0	0	1	Gammaproteobacteria	Gammaproteobacteria	Candidatus Competibacter
Candidatus Competibacteraceae bacterium	1	0	0	0	0	0	0	0	Gammaproteobacteria	Gammaproteobacteria	norank
Candidatus Contendobacter odensis	1	1	1	1	1	0	1	0	Gammaproteobacteria	Gammaproteobacteria	Candidatus Contendobacter
Candidatus Contendobacter sp.	1	0	0	0	1	0	0	0	Gammaproteobacteria	Gammaproteobacteria	Candidatus Contendobacter
Candidatus Coxiella mudrowiae	1	0	0	0	0	0	0	0	Gammaproteobacteria	Gammaproteobacteria	Coxiella
Candidatus Dadabacteria bacterium	1	1	1	1	0	1	0	0	Candidatus Dadabacteria	norank	norank
Candidatus Dadabacteria bacterium CSP1-2	1	0	0	1	0	0	0	0	Candidatus Dadabacteria	norank	norank
Candidatus Dadabacteria bacterium RBG_19FT_COMBO_40_33	0	1	0	0	0	0	0	0	Candidatus Dadabacteria	norank	norank
Candidatus Dadabacteria bacterium RIFCSPHIGHO2_12_FULL_53_21	1	0	0	0	1	1	0	0	Candidatus Dadabacteria	norank	norank
Candidatus Defluviicoccus seviourii	1	0	0	0	0	0	0	0	Alphaproteobacteria	Alphaproteobacteria	Defluviicoccus
Candidatus Desantisbacteria bacterium CG1_02_38_46	1	0	0	0	0	0	0	0	Candidatus Desantisbacteria	norank	norank
Candidatus Desantisbacteria bacterium CG2_30_40_21	1	0	0	0	0	0	0	0	Candidatus Desantisbacteria	norank	norank
Candidatus Desantisbacteria bacterium CG23_combo_of_CG06-09_8_20_14_all_40_23	1	0	0	0	0	0	0	0	Candidatus Desantisbacteria	norank	norank
Candidatus Desulfofervidus auxilii	1	0	0	0	0	0	0	0	Deltaproteobacteria	Deltaproteobacteria	Candidatus Desulfofervidus
Candidatus Desulforudis audaxviator	1	0	0	0	0	0	0	0	Firmicutes	Clostridia	Candidatus Desulforudis
Candidatus Dormibacter sp. RRmetagenome_bin12	1	1	0	0	0	0	0	0	Candidatus Dormibacteraeota	norank	Candidatus Dormibacter
Candidatus Dormibacteraeota bacterium	1	1	1	1	0	0	0	0	Candidatus Dormibacteraeota	norank	norank
Candidatus Edwardsbacteria bacterium	1	0	0	0	0	0	0	0	Candidatus Edwardsbacteria	norank	norank
Candidatus Edwardsbacteria bacterium RifOxyC12_full_54_24	1	0	0	0	0	0	0	0	Candidatus Edwardsbacteria	norank	norank
Candidatus Eisenbacteria bacterium	1	1	1	1	1	0	0	0	Candidatus Eisenbacteria	norank	norank
Candidatus Eisenbacteria bacterium RBG_16_71_46	1	1	1	1	1	0	0	0	Candidatus Eisenbacteria	norank	norank
Candidatus Eisenbacteria bacterium RBG_19FT_COMBO_70_11	1	1	0	1	1	0	0	0	Candidatus Eisenbacteria	norank	norank
Candidatus Electronema sp. GS	1	0	0	0	0	0	0	0	Deltaproteobacteria	Deltaproteobacteria	Candidatus Electronema
Candidatus Entotheonella factor	1	0	0	0	1	0	0	0	Candidatus Tectomicrobia	norank	Candidatus Entotheonella
Candidatus Entotheonella gemina	1	1	0	1	0	0	0	0	Candidatus Tectomicrobia	norank	Candidatus Entotheonella
Candidatus Entotheonella palauensis	1	0	0	1	1	0	0	0	Candidatus Tectomicrobia	norank	Candidatus Entotheonella
Candidatus Entotheonella serta	1	1	1	0	0	0	0	0	Candidatus Tectomicrobia	norank	Candidatus Entotheonella
Candidatus Entotheonella sp. TSY1	1	1	1	1	0	0	0	0	Candidatus Tectomicrobia	norank	Candidatus Entotheonella
Candidatus Entotheonella sp. TSY2	1	0	1	1	1	0	0	0	Candidatus Tectomicrobia	norank	Candidatus Entotheonella
Candidatus Eremiobacter sp. RRmetagenome_bin22	1	0	0	0	1	0	0	0	Candidatus Eremiobacteraeota	norank	Candidatus Eremiobacter
Candidatus Eremiobacteraeota bacterium	0	0	0	1	0	0	0	0	Candidatus Eremiobacteraeota	norank	norank
Candidatus Falkowbacteria bacterium RIFOXYA2_FULL_47_19	1	0	0	0	0	0	0	0	Candidatus Falkowbacteria	norank	norank
Candidatus Fermentibacter daniensis	1	0	0	0	0	0	0	0	Candidatus Fermentibacteria	Candidatus Fermentibacteria (class)	Candidatus Fermentibacter
Candidatus Filomicrobium marinum	1	1	1	1	0	0	0	0	Alphaproteobacteria	Alphaproteobacteria	Filomicrobium
Candidatus Fischerbacteria bacterium RBG_13_37_8	1	0	0	1	0	0	0	0	Candidatus Fischerbacteria	norank	norank
Candidatus Frankia californiensis	1	0	0	0	0	0	0	0	Actinobacteria	Actinobacteria	Frankia
Candidatus Fraserbacteria bacterium RBG_16_55_9	1	0	0	0	0	0	0	0	Candidatus Fraserbacteria	norank	norank
Candidatus Gallionella acididurans	1	0	0	0	0	0	0	0	Betaproteobacteria	Betaproteobacteria	Gallionella
Candidatus Handelsmanbacteria bacterium RIFCSPLOWO2_12_FULL_64_10	1	1	0	1	1	0	0	0	Candidatus Handelsmanbacteria	norank	norank
Candidatus Hydrogenedentes bacterium	1	0	0	1	0	0	0	0	Candidatus Hydrogenedentes	norank	norank
Candidatus Hydrogenedentes bacterium CG07_land_8_20_14_0_80_42_17	1	0	0	0	0	1	0	0	Candidatus Hydrogenedentes	norank	norank
Candidatus Hydrogenedentes bacterium CG1_02_42_14	1	0	0	0	0	0	0	0	Candidatus Hydrogenedentes	norank	norank
Candidatus Jettenia caeni	0	1	0	0	1	0	0	0	Planctomycetes	Candidatus Brocadiae	Candidatus Jettenia
Candidatus Kentron sp. H	1	0	0	0	0	0	0	0	Gammaproteobacteria	Gammaproteobacteria	Candidatus Kentron
Candidatus Koribacter versatilis	1	1	1	1	1	0	1	0	Acidobacteria	Acidobacteriia	Candidatus Koribacter
Candidatus Kryptobacter tengchongensis	0	1	0	0	0	1	0	0	Candidatus Kryptonia	norank	Candidatus Kryptobacter
Candidatus Kryptonium thompsoni	1	1	0	0	0	0	0	0	Candidatus Kryptonia	norank	Candidatus Kryptonium
Candidatus Kuenenia stuttgartiensis	1	0	0	0	1	0	0	0	Planctomycetes	Candidatus Brocadiae	Candidatus Kuenenia
Candidatus Latescibacteria bacterium	1	0	0	0	1	1	0	0	Candidatus Latescibacteria	norank	norank
Candidatus Latescibacteria bacterium 4484_107	1	0	0	0	0	0	0	0	Candidatus Latescibacteria	norank	norank
Candidatus Lindowbacteria bacterium RIFCSPLOWO2_02_FULL_62_12	0	0	0	1	0	0	0	0	Candidatus Lindowbacteria	norank	norank
Candidatus Lloydbacteria bacterium RIFCSPLOWO2_02_FULL_54_12	0	0	0	0	1	0	0	0	Candidatus Lloydbacteria	norank	norank
Candidatus Lokiarchaeota archaeon	1	0	0	0	0	0	0	0	Candidatus Lokiarchaeota	norank	norank
Candidatus Magnetobacterium bavaricum	1	0	0	0	1	0	0	0	Nitrospirae	Nitrospira	Candidatus Magnetobacterium
Candidatus Magnetobacterium casensis	1	1	0	0	1	0	0	0	Nitrospirae	Nitrospira	Candidatus Magnetobacterium
Candidatus Magnetomorum sp. HK-1	0	0	0	0	1	0	0	0	Deltaproteobacteria	Deltaproteobacteria	Candidatus Magnetomorum
Candidatus Magnetoovum chiemensis	0	0	1	0	0	1	0	0	Nitrospirae	Nitrospira	Candidatus Magnetoovum
Candidatus Margulisbacteria bacterium	0	0	0	1	0	0	0	0	Candidatus Margulisbacteria	norank	norank
Candidatus Margulisbacteria bacterium GWD2_39_127	0	1	0	0	0	0	0	0	Candidatus Margulisbacteria	Candidatus Riflemargulisbacteria	norank
Candidatus Marinamargulisbacteria bacterium SCGC AG-439-L15	1	0	0	0	0	0	0	0	Candidatus Margulisbacteria	Candidatus Marinamargulisbacteria	norank
Candidatus Marinimicrobia bacterium	1	1	1	0	1	1	0	0	Candidatus Marinimicrobia	norank	norank
Candidatus Marithrix sp. Canyon 246	1	0	0	0	0	0	0	0	Gammaproteobacteria	Gammaproteobacteria	Candidatus Marithrix
Candidatus Melainabacteria bacterium	1	0	0	0	0	0	0	0	Candidatus Melainabacteria	norank	norank
Candidatus Melainabacteria bacterium HGW-Melainabacteria-1	1	0	0	0	0	0	0	0	Candidatus Melainabacteria	norank	norank
Candidatus Melainabacteria bacterium RIFCSPLOWO2_02_FULL_35_15	1	0	0	0	0	0	0	0	Candidatus Melainabacteria	norank	norank
Candidatus Melainabacteria bacterium RIFOXYA12_FULL_32_12	0	1	0	0	0	0	0	0	Candidatus Melainabacteria	norank	norank
Candidatus Methanoperedenaceae archaeon	1	1	0	0	0	0	0	0	Euryarchaeota	Methanomicrobia	norank
Candidatus Methanoperedens nitroreducens	1	1	0	1	1	0	0	0	Euryarchaeota	Methanomicrobia	Candidatus Methanoperedens
Candidatus Methanoperedens sp. BLZ1	1	0	0	0	1	0	0	0	Euryarchaeota	Methanomicrobia	Candidatus Methanoperedens
Candidatus Methanoperedens sp. BLZ2	1	1	0	1	0	0	1	0	Euryarchaeota	Methanomicrobia	Candidatus Methanoperedens
Candidatus Methylomirabilis lanthanidiphila	0	0	0	1	0	0	0	0	candidate division NC10	norank	Candidatus Methylomirabilis
Candidatus Methylomirabilis limnetica	1	0	0	1	0	0	0	0	candidate division NC10	norank	Candidatus Methylomirabilis
Candidatus Methylomirabilis oxyfera	1	1	0	1	0	1	0	0	candidate division NC10	norank	Candidatus Methylomirabilis
Candidatus Methylomirabilis sp. Zug	0	1	0	1	1	0	0	0	candidate division NC10	norank	Candidatus Methylomirabilis
Candidatus Methyloumidiphilus alinensis	1	0	0	1	0	0	0	0	Gammaproteobacteria	Gammaproteobacteria	Candidatus Methyloumidiphilus
Candidatus Microthrix parvicella	1	1	0	0	0	0	0	0	Actinobacteria	Acidimicrobiia	Candidatus Microthrix
Candidatus Moduliflexus flocculans	1	0	0	0	0	0	0	0	norank	norank	Candidatus Moduliflexus
Candidatus Moranbacteria bacterium	0	0	1	0	0	0	0	0	Candidatus Moranbacteria	norank	norank
Candidatus Muproteobacteria bacterium RBG_16_60_9	1	1	1	1	0	0	0	1	Candidatus Muproteobacteria	Candidatus Muproteobacteria	norank
Candidatus Muproteobacteria bacterium RBG_16_62_13	1	0	1	1	0	0	0	0	Candidatus Muproteobacteria	Candidatus Muproteobacteria	norank
Candidatus Muproteobacteria bacterium RBG_16_64_10	1	1	0	0	0	0	0	0	Candidatus Muproteobacteria	Candidatus Muproteobacteria	norank
Candidatus Muproteobacteria bacterium RBG_16_64_11	1	0	1	1	0	0	0	0	Candidatus Muproteobacteria	Candidatus Muproteobacteria	norank
Candidatus Muproteobacteria bacterium RBG_16_65_31	1	1	0	0	0	0	0	0	Candidatus Muproteobacteria	Candidatus Muproteobacteria	norank
Candidatus Muproteobacteria bacterium RBG_16_65_34	1	1	1	0	1	0	0	0	Candidatus Muproteobacteria	Candidatus Muproteobacteria	norank
Candidatus Muproteobacteria bacterium RBG_19FT_COMBO_61_10	1	0	1	0	0	0	0	0	Candidatus Muproteobacteria	Candidatus Muproteobacteria	norank
Candidatus Muproteobacteria bacterium RIFCSPHIGHO2_01_60_12	1	1	0	1	0	0	0	0	Candidatus Muproteobacteria	Candidatus Muproteobacteria	norank
Candidatus Muproteobacteria bacterium RIFCSPHIGHO2_01_FULL_61_200	1	0	1	0	0	0	0	0	Candidatus Muproteobacteria	Candidatus Muproteobacteria	norank
Candidatus Muproteobacteria bacterium RIFCSPHIGHO2_01_FULL_65_16	1	0	0	0	0	0	0	0	Candidatus Muproteobacteria	Candidatus Muproteobacteria	norank
Candidatus Muproteobacteria bacterium RIFCSPHIGHO2_02_FULL_60_13	1	0	0	0	0	0	0	0	Candidatus Muproteobacteria	Candidatus Muproteobacteria	norank
Candidatus Muproteobacteria bacterium RIFCSPHIGHO2_12_FULL_60_33	1	0	0	0	1	0	0	0	Candidatus Muproteobacteria	Candidatus Muproteobacteria	norank
Candidatus Muproteobacteria bacterium RIFCSPLOWO2_01_FULL_60_18	1	1	1	1	1	0	0	0	Candidatus Muproteobacteria	Candidatus Muproteobacteria	norank
Candidatus Nezhaarchaeota archaeon WYZ-LMO7	0	1	0	0	0	0	0	0	Candidatus Nezhaarchaeota	norank	norank
Candidatus Nitrocosmicus oleophilus	1	1	0	1	0	1	0	0	Thaumarchaeota	Nitrososphaeria	Candidatus Nitrosocosmicus
Candidatus Nitrosoarchaeum limnia	1	0	0	1	0	0	0	0	Thaumarchaeota	norank	Nitrosoarchaeum
Candidatus Nitrosoarchaeum sp.	1	0	0	1	1	0	0	0	Thaumarchaeota	norank	Nitrosoarchaeum
Candidatus Nitrosocosmicus arcticus	1	0	0	0	0	0	0	0	Thaumarchaeota	Nitrososphaeria	Candidatus Nitrosocosmicus
Candidatus Nitrosocosmicus exaquare	1	0	0	0	0	0	0	0	Thaumarchaeota	Nitrososphaeria	Candidatus Nitrosocosmicus
Candidatus Nitrosocosmicus franklandus	1	0	0	1	0	1	0	0	Thaumarchaeota	Nitrososphaeria	Candidatus Nitrosocosmicus
Candidatus Nitrosocosmicus oleophilus	1	0	0	0	0	0	0	0	Thaumarchaeota	Nitrososphaeria	Candidatus Nitrosocosmicus
Candidatus Nitrosopumilus koreensis	0	0	0	0	1	0	0	0	Thaumarchaeota	norank	Nitrosopumilus
Candidatus Nitrososphaera evergladensis	1	1	0	1	1	1	0	0	Thaumarchaeota	Nitrososphaeria	Nitrososphaera
Candidatus Nitrososphaera gargensis	1	1	0	1	1	1	0	0	Thaumarchaeota	Nitrososphaeria	Nitrososphaera
Candidatus Nitrososphaera sp. 13_1_40CM_48_12	0	0	0	0	0	1	0	0	Thaumarchaeota	Nitrososphaeria	Nitrososphaera
Candidatus Nitrosotalea devanaterra	1	0	0	0	0	1	0	0	Thaumarchaeota	norank	Candidatus Nitrosotalea
Candidatus Nitrosotalea okcheonensis	1	0	0	0	0	0	0	0	Thaumarchaeota	norank	Candidatus Nitrosotalea
Candidatus Nitrosotenuis chungbukensis	1	1	0	0	1	1	0	0	Thaumarchaeota	norank	Candidatus Nitrosotenuis
Candidatus Nitrospira inopinata	1	1	1	1	0	0	0	0	Nitrospirae	Nitrospira	Nitrospira
Candidatus Nitrospira nitrificans	1	1	0	0	0	1	0	0	Nitrospirae	Nitrospira	Nitrospira
Candidatus Nitrospira nitrosa	1	1	1	0	0	1	0	0	Nitrospirae	Nitrospira	Nitrospira
Candidatus Nitrotoga sp. CP45	1	0	0	0	0	0	0	0	Betaproteobacteria	Betaproteobacteria	Candidatus Nitrotoga
Candidatus Nitrotoga sp. LAW	1	0	0	0	0	0	0	0	Betaproteobacteria	Betaproteobacteria	Candidatus Nitrotoga
Candidatus Nitrotoga sp. MKT	1	0	0	0	0	0	0	0	Betaproteobacteria	Betaproteobacteria	Candidatus Nitrotoga
Candidatus Nitrotoga sp. SPKER	1	0	0	0	0	0	0	0	Betaproteobacteria	Betaproteobacteria	Candidatus Nitrotoga
Candidatus Nomurabacteria bacterium RIFCSPHIGHO2_01_FULL_38_19	1	0	0	0	0	0	0	0	Candidatus Nomurabacteria	norank	norank
Candidatus Omnitrophica bacterium	1	0	1	0	1	0	0	0	Candidatus Omnitrophica	norank	norank
Candidatus Omnitrophica bacterium CG02_land_8_20_14_3_00__42_8	1	0	0	0	0	0	0	0	Candidatus Omnitrophica	norank	norank
Candidatus Omnitrophica bacterium CG1_02_43_210	1	0	0	0	0	0	0	0	Candidatus Omnitrophica	norank	norank
Candidatus Omnitrophica bacterium CG1_02_49_16	1	0	0	0	0	0	0	0	Candidatus Omnitrophica	norank	norank
Candidatus Omnitrophica bacterium CG11_big_fil_rev_8_21_14_0_20_63_9	1	0	0	0	0	0	0	0	Candidatus Omnitrophica	norank	norank
Candidatus Omnitrophus magneticus	0	0	0	0	1	0	0	0	Candidatus Omnitrophica	norank	Candidatus Omnitrophus
Candidatus Paraburkholderia sp. 4M-K11	0	0	1	0	1	0	0	0	Betaproteobacteria	Betaproteobacteria	Paraburkholderia
Candidatus Parcubacteria bacterium	1	0	0	0	0	0	0	0	Candidatus Parcubacteria	norank	norank
Candidatus Phaeomarinobacter ectocarpi	1	0	0	0	0	0	0	0	Alphaproteobacteria	Alphaproteobacteria	Candidatus Phaeomarinobacter
Candidatus Poribacteria bacterium	1	1	0	1	0	1	0	0	Candidatus Poribacteria	norank	norank
Candidatus Promineofilum breve	1	1	0	0	1	0	0	0	Chloroflexi	Ardenticatenia	Candidatus Promineofilum
Candidatus Propionivibrio aalborgensis	1	0	1	0	0	0	0	0	Betaproteobacteria	Betaproteobacteria	Propionivibrio
Candidatus Raymondbacteria bacterium RifOxyA12_full_50_37	1	0	0	0	0	0	0	0	Candidatus Raymondbacteria	norank	norank
Candidatus Raymondbacteria bacterium RIFOXYB2_FULL_49_35	1	0	0	0	0	0	0	0	Candidatus Raymondbacteria	norank	norank
Candidatus Rhabdochlamydia sp. T3358	1	0	0	0	0	0	0	0	Chlamydiae	Chlamydiia	Candidatus Rhabdochlamydia
Candidatus Riflebacteria bacterium	0	0	0	0	1	0	0	0	Candidatus Riflebacteria	norank	norank
Candidatus Roizmanbacteria bacterium RIFCSPLOWO2_02_FULL_36_11	1	0	0	0	0	0	0	0	Candidatus Roizmanbacteria	norank	norank
Candidatus Rokubacteria bacterium	1	1	1	1	1	1	0	0	Candidatus Rokubacteria	norank	norank
Candidatus Rokubacteria bacterium 13_1_20CM_2_69_58	1	0	0	0	0	0	0	0	Candidatus Rokubacteria	norank	norank
Candidatus Rokubacteria bacterium 13_1_20CM_2_70_7	1	1	0	0	0	0	0	0	Candidatus Rokubacteria	norank	norank
Candidatus Rokubacteria bacterium 13_1_20CM_4_68_9	1	0	0	0	0	0	0	0	Candidatus Rokubacteria	norank	norank
Candidatus Rokubacteria bacterium 13_1_20CM_70_15	1	1	0	0	0	0	0	0	Candidatus Rokubacteria	norank	norank
Candidatus Rokubacteria bacterium 13_1_40CM_2_68_8	1	0	1	1	0	0	0	0	Candidatus Rokubacteria	norank	norank
Candidatus Rokubacteria bacterium 13_1_40CM_3_69_38	1	0	0	0	0	0	0	0	Candidatus Rokubacteria	norank	norank
Candidatus Rokubacteria bacterium 13_1_40CM_4_67_11	1	0	0	0	0	0	0	0	Candidatus Rokubacteria	norank	norank
Candidatus Rokubacteria bacterium 13_1_40CM_4_69_5	1	0	0	1	1	0	0	0	Candidatus Rokubacteria	norank	norank
Candidatus Rokubacteria bacterium 13_1_40CM_68_15	1	1	1	1	0	0	0	0	Candidatus Rokubacteria	norank	norank
Candidatus Rokubacteria bacterium 13_1_40CM_69_27	1	1	0	1	1	0	0	0	Candidatus Rokubacteria	norank	norank
Candidatus Rokubacteria bacterium 13_1_40CM_69_96	0	1	0	0	0	0	0	0	Candidatus Rokubacteria	norank	norank
Candidatus Rokubacteria bacterium 13_2_20CM_2_64_8	1	1	0	0	0	0	0	0	Candidatus Rokubacteria	norank	norank
Candidatus Rokubacteria bacterium 13_2_20CM_2_70_11	1	0	0	0	0	0	0	0	Candidatus Rokubacteria	norank	norank
Candidatus Rokubacteria bacterium 13_2_20CM_69_10	1	1	1	0	0	0	0	0	Candidatus Rokubacteria	norank	norank
Candidatus Rokubacteria bacterium 13_2_20CM_69_15_1	1	0	0	1	0	0	0	0	Candidatus Rokubacteria	norank	norank
Candidatus Rokubacteria bacterium 13_2_20CM_69_15_2	0	1	0	0	0	0	0	0	Candidatus Rokubacteria	norank	norank
Candidatus Rokubacteria bacterium CSP1-6	1	1	1	1	1	0	0	0	Candidatus Rokubacteria	norank	norank
Candidatus Rokubacteria bacterium GWA2_70_23	1	1	1	1	1	0	0	0	Candidatus Rokubacteria	norank	norank
Candidatus Rokubacteria bacterium GWA2_73_35	1	0	1	1	1	0	0	0	Candidatus Rokubacteria	norank	norank
Candidatus Rokubacteria bacterium GWC2_70_16	1	1	1	1	1	0	0	0	Candidatus Rokubacteria	norank	norank
Candidatus Rokubacteria bacterium GWC2_70_24	1	1	0	0	0	0	0	0	Candidatus Rokubacteria	norank	norank
Candidatus Rokubacteria bacterium GWF2_70_14	1	1	1	0	1	0	0	0	Candidatus Rokubacteria	norank	norank
Candidatus Rokubacteria bacterium RBG_16_73_20	1	1	1	0	0	0	0	0	Candidatus Rokubacteria	norank	norank
Candidatus Rokubacteria bacterium RIFCSPHIGHO2_02_FULL_69_13	1	1	0	1	1	0	0	0	Candidatus Rokubacteria	norank	norank
Candidatus Rokubacteria bacterium RIFCSPHIGHO2_02_FULL_73_26	0	1	0	1	1	1	0	0	Candidatus Rokubacteria	norank	norank
Candidatus Rokubacteria bacterium RIFCSPHIGHO2_12_FULL_73_22	1	0	0	0	0	0	0	0	Candidatus Rokubacteria	norank	norank
Candidatus Rokubacteria bacterium RIFCSPLOWO2_02_FULL_68_19	1	0	0	0	0	0	0	0	Candidatus Rokubacteria	norank	norank
Candidatus Rokubacteria bacterium RIFCSPLOWO2_02_FULL_71_18	1	0	0	1	0	0	0	0	Candidatus Rokubacteria	norank	norank
Candidatus Rokubacteria bacterium RIFCSPLOWO2_02_FULL_72_37	1	0	0	1	0	0	0	0	Candidatus Rokubacteria	norank	norank
Candidatus Rokubacteria bacterium RIFCSPLOWO2_02_FULL_73_56	1	1	0	0	0	0	0	0	Candidatus Rokubacteria	norank	norank
Candidatus Rokubacteria bacterium RIFCSPLOWO2_12_FULL_69_21	1	1	1	1	1	0	0	0	Candidatus Rokubacteria	norank	norank
Candidatus Rokubacteria bacterium RIFCSPLOWO2_12_FULL_71_19	1	1	1	1	1	0	0	0	Candidatus Rokubacteria	norank	norank
Candidatus Rokubacteria bacterium RIFCSPLOWO2_12_FULL_71_22	1	0	1	0	0	0	0	0	Candidatus Rokubacteria	norank	norank
Candidatus Rokubacteria bacterium RIFCSPLOWO2_12_FULL_73_47	1	1	0	0	0	0	0	0	Candidatus Rokubacteria	norank	norank
Candidatus Ryanbacteria bacterium RIFCSPHIGHO2_02_FULL_48_12	1	0	0	0	0	0	0	0	Candidatus Ryanbacteria	norank	norank
Candidatus Saccharicenans subterraneum	1	0	0	0	0	0	0	0	Candidatus Aminicenantes	norank	Candidatus Saccharicenans
Candidatus Scalindua japonica	1	0	0	1	0	0	0	0	Planctomycetes	Candidatus Brocadiae	Candidatus Scalindua
Candidatus Scalindua rubra	1	0	0	0	1	0	0	0	Planctomycetes	Candidatus Brocadiae	Candidatus Scalindua
Candidatus Scalindua sp. AMX11	1	0	0	0	0	0	0	0	Planctomycetes	Candidatus Brocadiae	Candidatus Scalindua
Candidatus Scalindua sp. husup-a2	1	1	1	1	0	0	0	0	Planctomycetes	Candidatus Brocadiae	Candidatus Scalindua
Candidatus Schekmanbacteria bacterium GWA2_38_11	1	0	0	1	0	0	0	0	Candidatus Schekmanbacteria	norank	norank
Candidatus Schekmanbacteria bacterium GWA2_38_9	0	1	0	0	0	0	0	0	Candidatus Schekmanbacteria	norank	norank
Candidatus Schekmanbacteria bacterium RBG_13_48_7	1	0	0	0	0	0	0	0	Candidatus Schekmanbacteria	norank	norank
Candidatus Schekmanbacteria bacterium RBG_16_38_10	1	1	0	1	0	0	0	0	Candidatus Schekmanbacteria	norank	norank
Candidatus Solibacter usitatus	1	1	1	1	1	0	0	0	Acidobacteria	Solibacteres	Candidatus Solibacter
Candidatus Streptomyces philanthi	1	0	0	0	0	0	0	0	Actinobacteria	Actinobacteria	Streptomyces
Candidatus Sulfobium mesophilum	1	1	1	1	1	1	0	0	Nitrospirae	Nitrospira	Candidatus Sulfobium
Candidatus Sulfopaludibacter sp. SbA3	1	1	1	1	1	0	0	0	Acidobacteria	Solibacteres	Candidatus Sulfopaludibacter
Candidatus Sulfopaludibacter sp. SbA4	1	1	1	1	1	0	0	0	Acidobacteria	Solibacteres	Candidatus Sulfopaludibacter
Candidatus Sulfopaludibacter sp. SbA6	1	1	0	1	1	0	0	0	Acidobacteria	Solibacteres	Candidatus Sulfopaludibacter
Candidatus Sulfotelmatobacter kueseliae	1	1	0	1	1	1	0	0	Acidobacteria	Acidobacteriia	Candidatus Sulfotelmatobacter
Candidatus Sulfotelmatobacter sp. SbA7	1	1	0	1	0	0	0	0	Acidobacteria	Acidobacteriia	Candidatus Sulfotelmatobacter
Candidatus Sulfotelmatomonas gaucii	1	1	0	1	1	0	0	0	Acidobacteria	Acidobacteriia	Candidatus Sulfotelmatomonas
Candidatus Sumerlaea chitinovorans	1	0	0	1	0	0	0	0	Candidatus Sumerlaeota	Candidatus Sumerlaeia	Candidatus Sumerlaea
Candidatus Sungbacteria bacterium RIFCSPHIGHO2_01_FULL_54_26	1	0	0	0	0	0	0	0	Candidatus Sungbacteria	norank	norank
Candidatus Tectomicrobia bacterium RIFCSPLOWO2_02_FULL_70_19	1	0	0	0	0	0	0	0	Candidatus Tectomicrobia	norank	norank
Candidatus Tectomicrobia bacterium RIFCSPLOWO2_12_FULL_69_37	1	1	0	0	0	0	0	0	Candidatus Tectomicrobia	norank	norank
Candidatus Tenderia electrophaga	1	1	0	0	0	0	0	0	Gammaproteobacteria	Gammaproteobacteria	Candidatus Tenderia
Candidatus Thermofonsia Clade 1 bacterium	1	0	0	0	0	0	0	0	Chloroflexi	Candidatus Thermofonsia	norank
Candidatus Thermofonsia Clade 2 bacterium	1	0	0	1	0	0	0	0	Chloroflexi	Candidatus Thermofonsia	norank
Candidatus Thiodiazotropha endoloripes	0	0	0	1	0	0	0	0	Gammaproteobacteria	Gammaproteobacteria	Candidatus Thiodiazotropha
Candidatus Thiodictyon syntrophicum	1	0	0	0	0	0	0	0	Gammaproteobacteria	Gammaproteobacteria	Thiodictyon
Candidatus Thiomargarita nelsonii	1	0	1	0	0	1	0	0	Gammaproteobacteria	Gammaproteobacteria	Thiomargarita
Candidatus Thiosymbion oneisti	1	0	0	0	0	0	0	0	Gammaproteobacteria	Gammaproteobacteria	Candidatus Thiosymbion
Candidatus Uhrbacteria bacterium CG_4_10_14_0_8_um_filter_58_22	1	0	0	0	0	0	0	0	Candidatus Uhrbacteria	norank	norank
Candidatus Vecturithrix granuli	1	0	0	0	0	0	0	0	norank	norank	Candidatus Vecturithrix
Candidatus Viridilinea halotolerans	1	0	0	0	0	0	0	0	Chloroflexi	Chloroflexia	Candidatus Viridilinea
Candidatus Viridilinea mediisalina	1	0	0	0	0	0	0	0	Chloroflexi	Chloroflexia	Candidatus Viridilinea
Candidatus Woesebacteria bacterium RIFCSPHIGHO2_01_FULL_44_10	1	0	0	0	0	0	0	0	Candidatus Woesebacteria	norank	norank
Candidatus Woykebacteria bacterium GWA1_44_8	1	0	0	0	0	0	0	0	Candidatus Woykebacteria	norank	norank
Candidatus Xiphinematobacter sp. Idaho Grape	1	0	0	0	0	0	0	0	Verrucomicrobia	Spartobacteria	Candidatus Xiphinematobacter
Candidimonas sp.	0	0	0	0	1	0	0	0	Betaproteobacteria	Betaproteobacteria	Candidimonas
Capsulimonas corticalis	1	1	0	1	0	0	0	0	Armatimonadetes	Armatimonadia	Capsulimonas
Carboxydothermus pertinax	0	1	0	0	0	0	0	0	Firmicutes	Clostridia	Carboxydothermus
Casimicrobium huifangae	1	1	1	0	0	0	0	0	Betaproteobacteria	Betaproteobacteria	Casimicrobium
Castellaniella sp.	1	0	0	0	1	0	0	0	Betaproteobacteria	Betaproteobacteria	Castellaniella
Catalinimonas alkaloidigena	0	0	0	0	1	0	0	0	Bacteroidetes	Cytophagia	Catalinimonas
Catellatospora paridis	1	0	0	0	0	0	0	0	Actinobacteria	Actinobacteria	Catellatospora
Catellatospora sp. H14505	0	1	0	0	0	0	0	0	Actinobacteria	Actinobacteria	Catellatospora
Catellatospora vulcania	1	1	0	0	0	0	0	0	Actinobacteria	Actinobacteria	Catellatospora
Catelliglobosispora koreensis	1	1	0	0	0	0	0	0	Actinobacteria	Actinobacteria	Catelliglobosispora
Catenulispora acidiphila	1	1	1	1	1	0	0	0	Actinobacteria	Actinobacteria	Catenulispora
Catenulispora sp. 13_1_20CM_3_70_7	1	1	0	1	0	0	0	0	Actinobacteria	Actinobacteria	Catenulispora
Caulobacter henricii	1	0	0	0	0	0	0	0	Alphaproteobacteria	Alphaproteobacteria	Caulobacter
Caulobacter mirabilis	1	0	0	0	0	0	0	0	Alphaproteobacteria	Alphaproteobacteria	Caulobacter
Caulobacter sp. 35-67-4	1	0	0	0	0	0	0	0	Alphaproteobacteria	Alphaproteobacteria	Caulobacter
Caulobacter sp. AP07	1	0	0	1	0	0	0	0	Alphaproteobacteria	Alphaproteobacteria	Caulobacter
Caulobacter sp. FWC26	0	0	1	0	0	0	0	0	Alphaproteobacteria	Alphaproteobacteria	Caulobacter
Caulobacter sp. Root655	1	0	0	0	0	0	0	0	Alphaproteobacteria	Alphaproteobacteria	Caulobacter
Caulobacter sp. S45	0	1	0	0	0	0	0	0	Alphaproteobacteria	Alphaproteobacteria	Caulobacter
Caulobacter sp. UNC279MFTsu5.1	1	0	0	0	0	0	0	0	Alphaproteobacteria	Alphaproteobacteria	Caulobacter
Caulobacter sp. UNC358MFTsu5.1	1	0	0	0	0	0	0	0	Alphaproteobacteria	Alphaproteobacteria	Caulobacter
Caulobacter sp. URHA0033	1	0	0	0	0	0	0	0	Alphaproteobacteria	Alphaproteobacteria	Caulobacter
Caulobacter vibrioides	1	0	0	0	0	0	0	0	Alphaproteobacteria	Alphaproteobacteria	Caulobacter
Caulobacter zeae	1	0	0	0	0	0	0	0	Alphaproteobacteria	Alphaproteobacteria	Caulobacter
Caulobacteraceae bacterium	1	0	0	0	0	0	0	0	Alphaproteobacteria	Alphaproteobacteria	norank
Caulobacteraceae bacterium OTSz_A_272	1	0	0	0	0	0	0	0	Alphaproteobacteria	Alphaproteobacteria	norank
Caulobacteraceae bacterium PMMR1	1	0	0	0	0	0	0	0	Alphaproteobacteria	Alphaproteobacteria	norank
Caulobacterales bacterium 32-67-6	1	0	0	0	0	0	0	0	Alphaproteobacteria	Alphaproteobacteria	norank
Caulobacterales bacterium 68-7	1	1	0	0	0	0	0	0	Alphaproteobacteria	Alphaproteobacteria	norank
Caulobacterales bacterium RIFOXYB1_FULL_67_16	0	0	1	0	0	0	0	0	Alphaproteobacteria	Alphaproteobacteria	norank
Celeribacter indicus	1	0	0	0	0	0	0	0	Alphaproteobacteria	Alphaproteobacteria	Celeribacter
Cellulomonas bogoriensis	1	0	0	0	0	0	0	0	Actinobacteria	Actinobacteria	Cellulomonas
Cellulomonas carbonis	0	0	1	1	0	0	0	0	Actinobacteria	Actinobacteria	Cellulomonas
Cellulomonas fimi	0	0	1	0	0	0	0	0	Actinobacteria	Actinobacteria	Cellulomonas
Cellulomonas gilvus	0	0	1	0	0	0	0	0	Actinobacteria	Actinobacteria	Cellulomonas
Cellulomonas iranensis	1	0	0	0	0	0	0	0	Actinobacteria	Actinobacteria	Cellulomonas
Cellulomonas massiliensis	1	0	0	0	0	0	0	0	Actinobacteria	Actinobacteria	Cellulomonas
Cellulomonas sp. 73-145	1	0	0	0	0	0	0	0	Actinobacteria	Actinobacteria	Cellulomonas
Cellulomonas sp. 73-92	0	0	0	0	1	0	0	0	Actinobacteria	Actinobacteria	Cellulomonas
Cellulomonas sp. CPCC 204705	0	0	1	0	0	0	0	0	Actinobacteria	Actinobacteria	Cellulomonas
Cellulomonas sp. H30R-01	0	0	1	0	0	0	0	0	Actinobacteria	Actinobacteria	Cellulomonas
Cellulomonas sp. JZ18	1	0	0	0	0	0	0	0	Actinobacteria	Actinobacteria	Cellulomonas
Cellulomonas sp. PSBB021	1	0	0	0	0	0	0	0	Actinobacteria	Actinobacteria	Cellulomonas
Cellulomonas sp. SLBN-39	1	1	0	0	1	0	0	0	Actinobacteria	Actinobacteria	Phycicoccus
Cellulomonas sp. WB94	1	0	0	0	0	0	0	0	Actinobacteria	Actinobacteria	Cellulomonas
Cellulomonas sp. Z29	1	0	0	0	0	0	0	0	Actinobacteria	Actinobacteria	Cellulomonas
Cellulomonas terrae	1	0	0	1	0	0	0	0	Actinobacteria	Actinobacteria	Cellulomonas
Cellvibrio sp. PSBB006	1	0	0	0	0	0	0	0	Gammaproteobacteria	Gammaproteobacteria	Cellvibrio
Centruroides sculpturatus	1	0	0	0	0	0	0	0	Arthropoda	Arachnida	Centruroides
Cephaloticoccus capnophilus	1	0	0	0	0	0	0	0	Verrucomicrobia	Opitutae	Cephaloticoccus
Chamaesiphon minutus	1	0	0	0	0	0	0	0	Cyanobacteria	norank	Chamaesiphon
Chamaesiphon polymorphus	1	0	0	0	0	0	0	0	Cyanobacteria	norank	Chamaesiphon
Chelativorans sp. BNC1	1	0	0	1	0	0	0	0	Alphaproteobacteria	Alphaproteobacteria	Chelativorans
Chelativorans sp. J32	1	1	0	1	0	0	0	0	Alphaproteobacteria	Alphaproteobacteria	Chelativorans
Chelatococcus asaccharovorans	0	1	0	0	0	0	0	0	Alphaproteobacteria	Alphaproteobacteria	Chelatococcus
Chelatococcus daeguensis	0	1	0	0	0	0	0	0	Alphaproteobacteria	Alphaproteobacteria	Chelatococcus
Chelatococcus sambhunathii	1	1	1	0	0	0	0	0	Alphaproteobacteria	Alphaproteobacteria	Chelatococcus
Chelatococcus sp. CO-6	0	1	0	0	0	0	0	0	Alphaproteobacteria	Alphaproteobacteria	Chelatococcus
Chitinispirillum alkaliphilum	0	0	0	0	1	0	0	0	Fibrobacteres	Chitinispirillia	Chitinispirillum
Chitinivorax sp. B	0	0	0	0	1	0	0	0	Betaproteobacteria	Betaproteobacteria	Chitinivorax
Chitinophaga cymbidii	0	1	0	0	0	0	0	0	Bacteroidetes	Chitinophagia	Chitinophaga
Chitinophaga niabensis	0	1	0	0	0	0	0	0	Bacteroidetes	Chitinophagia	Chitinophaga
Chitinophaga pinensis	0	1	0	0	0	0	0	0	Bacteroidetes	Chitinophagia	Chitinophaga
Chitinophagaceae bacterium	0	0	0	0	1	0	0	0	Bacteroidetes	Chitinophagia	norank
Chitinophagaceae bacterium IBVUCB2	1	0	0	0	0	0	0	0	Bacteroidetes	Chitinophagia	norank
Chitinophagaceae bacterium PMP191F	1	0	0	0	0	0	0	0	Bacteroidetes	Chitinophagia	norank
Chlamydia sp. 'Rubis'	0	0	0	1	0	0	0	0	Chlamydiae	Chlamydiia	Chlamydia
Chlamydiae bacterium RIFCSPLOWO2_12_FULL_45_20	1	0	0	0	0	0	0	0	Chlamydiae	norank	norank
Chlamydiales bacterium 38-26	1	0	0	0	0	0	0	0	Chlamydiae	Chlamydiia	norank
Chlamydiia bacterium	1	0	0	0	0	0	0	0	Chlamydiae	Chlamydiia	norank
Chloracidobacterium thermophilum	1	1	0	1	0	0	0	0	Acidobacteria	Blastocatellia	Chloracidobacterium
Chlorobi bacterium	1	0	0	0	0	0	0	0	Chlorobi	norank	norank
Chlorobi bacterium OLB5	1	1	0	0	0	0	0	0	Chlorobi	norank	norank
Chlorobi bacterium OLB7	1	0	0	0	0	0	0	0	Chlorobi	norank	norank
Chlorobium phaeobacteroides	0	0	0	1	0	0	0	0	Chlorobi	Chlorobia	Chlorobium
Chlorobium phaeovibrioides	1	0	0	0	0	0	0	0	Chlorobi	Chlorobia	Chlorobium
Chlorobium sp.	1	0	0	0	0	0	0	0	Chlorobi	Chlorobia	Chlorobium
Chlorobium sp. 445	1	0	0	0	0	0	0	0	Chlorobi	Chlorobia	Chlorobium
Chloroflexales bacterium ZM16-3	1	0	0	1	0	0	0	0	Chloroflexi	Chloroflexia	norank
Chloroflexi bacterium	1	1	1	1	1	1	1	0	Chloroflexi	norank	norank
Chloroflexi bacterium 13_1_20CM_2_59_7	1	0	0	0	0	0	0	0	Chloroflexi	norank	norank
Chloroflexi bacterium 13_1_20CM_50_12	1	0	0	1	0	0	0	0	Chloroflexi	norank	norank
Chloroflexi bacterium 13_1_20CM_54_36	1	0	0	0	0	0	0	0	Chloroflexi	norank	norank
Chloroflexi bacterium 13_1_20CM_66_33	0	1	0	1	0	0	0	0	Chloroflexi	norank	norank
Chloroflexi bacterium 13_1_40CM_4_68_4	1	1	0	0	0	0	0	0	Chloroflexi	norank	norank
Chloroflexi bacterium 13_1_40CM_67_9	1	0	0	0	0	0	0	0	Chloroflexi	norank	norank
Chloroflexi bacterium 13_1_40CM_68_21	0	1	0	1	0	0	0	0	Chloroflexi	norank	norank
Chloroflexi bacterium 44-23	0	0	0	0	0	1	0	0	Chloroflexi	norank	norank
Chloroflexi bacterium 54-19	1	1	1	1	0	0	0	0	Chloroflexi	norank	norank
Chloroflexi bacterium B3_Chlor	1	0	0	0	1	0	0	0	Chloroflexi	norank	norank
Chloroflexi bacterium CG07_land_8_20_14_0_80_45_17	1	0	0	0	0	0	0	0	Chloroflexi	norank	norank
Chloroflexi bacterium CG07_land_8_20_14_0_80_51_10	1	0	0	1	0	0	0	0	Chloroflexi	norank	norank
Chloroflexi bacterium CSP1-4	1	1	1	1	1	0	0	0	Chloroflexi	norank	norank
Chloroflexi bacterium GWB2_49_20	1	0	0	0	1	0	0	0	Chloroflexi	norank	norank
Chloroflexi bacterium GWB2_54_36	1	1	0	0	0	0	0	0	Chloroflexi	norank	norank
Chloroflexi bacterium GWC2_70_10	1	0	1	0	0	0	0	0	Chloroflexi	norank	norank
Chloroflexi bacterium GWC2_73_18	1	0	0	0	1	0	0	0	Chloroflexi	norank	norank
Chloroflexi bacterium HGW-Chloroflexi-1	1	0	0	0	0	0	0	0	Chloroflexi	norank	norank
Chloroflexi bacterium HGW-Chloroflexi-10	0	1	0	0	0	0	0	0	Chloroflexi	norank	norank
Chloroflexi bacterium HGW-Chloroflexi-5	0	0	0	0	1	0	0	0	Chloroflexi	norank	norank
Chloroflexi bacterium HGW-Chloroflexi-6	1	0	1	0	0	0	0	0	Chloroflexi	norank	norank
Chloroflexi bacterium HGW-Chloroflexi-9	1	0	0	0	0	0	0	0	Chloroflexi	norank	norank
Chloroflexi bacterium OLB14	1	0	0	1	0	0	0	0	Chloroflexi	norank	norank
Chloroflexi bacterium OLB15	1	1	0	0	0	0	0	0	Chloroflexi	norank	norank
Chloroflexi bacterium RBG_13_46_14	0	0	0	1	0	0	0	0	Chloroflexi	norank	norank
Chloroflexi bacterium RBG_13_48_10	1	0	1	0	0	0	1	0	Chloroflexi	norank	norank
Chloroflexi bacterium RBG_13_50_21	1	0	0	0	1	0	0	0	Chloroflexi	norank	norank
Chloroflexi bacterium RBG_13_51_36	1	1	1	0	0	0	0	0	Chloroflexi	norank	norank
Chloroflexi bacterium RBG_13_53_26	0	0	0	1	0	0	0	0	Chloroflexi	norank	norank
Chloroflexi bacterium RBG_13_60_9	1	0	0	0	0	0	0	0	Chloroflexi	norank	norank
Chloroflexi bacterium RBG_13_66_10	1	0	0	0	0	0	0	0	Chloroflexi	norank	norank
Chloroflexi bacterium RBG_13_68_17	1	1	0	1	0	0	0	0	Chloroflexi	norank	norank
Chloroflexi bacterium RBG_16_47_49	1	0	1	0	0	0	0	0	Chloroflexi	norank	norank
Chloroflexi bacterium RBG_16_48_8	1	0	1	1	0	0	0	0	Chloroflexi	norank	norank
Chloroflexi bacterium RBG_16_50_9	1	0	1	1	0	0	0	0	Chloroflexi	norank	norank
Chloroflexi bacterium RBG_16_51_16	1	0	0	1	1	0	0	0	Chloroflexi	norank	norank
Chloroflexi bacterium RBG_16_51_9	0	0	0	0	1	0	0	0	Chloroflexi	norank	norank
Chloroflexi bacterium RBG_16_52_11	1	1	0	0	1	0	0	0	Chloroflexi	norank	norank
Chloroflexi bacterium RBG_16_54_11	1	0	0	0	0	0	0	0	Chloroflexi	norank	norank
Chloroflexi bacterium RBG_16_54_18	1	1	0	1	1	0	0	0	Chloroflexi	norank	norank
Chloroflexi bacterium RBG_16_56_11	1	1	1	1	0	0	0	0	Chloroflexi	norank	norank
Chloroflexi bacterium RBG_16_56_8	1	1	0	1	1	0	0	0	Chloroflexi	norank	norank
Chloroflexi bacterium RBG_16_57_11	1	1	1	1	1	0	0	0	Chloroflexi	norank	norank
Chloroflexi bacterium RBG_16_57_8	1	0	0	1	0	0	0	0	Chloroflexi	norank	norank
Chloroflexi bacterium RBG_16_57_9	0	0	0	1	0	0	0	0	Chloroflexi	norank	norank
Chloroflexi bacterium RBG_16_58_14	1	1	0	1	1	0	0	0	Chloroflexi	norank	norank
Chloroflexi bacterium RBG_16_60_22	0	0	1	1	0	0	0	0	Chloroflexi	norank	norank
Chloroflexi bacterium RBG_16_63_12	1	1	0	1	1	0	0	0	Chloroflexi	norank	norank
Chloroflexi bacterium RBG_16_64_32	0	1	0	0	1	0	0	0	Chloroflexi	norank	norank
Chloroflexi bacterium RBG_16_64_43	1	0	0	0	1	0	0	0	Chloroflexi	norank	norank
Chloroflexi bacterium RBG_16_68_14	1	1	1	0	1	0	0	0	Chloroflexi	norank	norank
Chloroflexi bacterium RBG_16_69_14	1	1	0	1	1	0	0	0	Chloroflexi	norank	norank
Chloroflexi bacterium RBG_16_70_13	1	1	1	1	1	0	0	0	Chloroflexi	norank	norank
Chloroflexi bacterium RBG_16_72_14	1	1	1	1	1	0	0	0	Chloroflexi	norank	norank
Chloroflexi bacterium RBG_19FT_COMBO_47_9	1	0	0	0	0	0	0	0	Chloroflexi	norank	norank
Chloroflexi bacterium RBG_19FT_COMBO_49_13	1	0	0	0	0	0	0	0	Chloroflexi	norank	norank
Chloroflexi bacterium RBG_19FT_COMBO_50_10	0	1	0	0	0	0	0	0	Chloroflexi	norank	norank
Chloroflexi bacterium RBG_19FT_COMBO_55_16	1	1	1	1	0	0	0	0	Chloroflexi	norank	norank
Chloroflexi bacterium RBG_19FT_COMBO_56_12	1	0	0	0	1	0	0	0	Chloroflexi	norank	norank
Chloroflexi bacterium RBG_19FT_COMBO_62_14	1	1	0	1	1	0	0	0	Chloroflexi	norank	norank
Chloroflexi bacterium RIFCSPLOWO2_02_FULL_71_16	1	1	0	0	0	0	0	0	Chloroflexi	norank	norank
Chloroflexi bacterium RIFCSPLOWO2_12_FULL_71_12	1	1	0	1	1	0	0	0	Chloroflexi	norank	norank
Chloroflexi bacterium RIFOXYC12_FULL_59_14	0	1	0	0	1	0	0	0	Chloroflexi	norank	norank
Chloroflexi bacterium UTCFX4	1	0	1	1	1	0	0	0	Chloroflexi	norank	norank
Chloroflexia bacterium SDU3-3	1	0	0	0	0	0	0	0	Chloroflexi	Chloroflexia	norank
Chloroflexus aggregans	1	1	1	0	0	0	0	0	Chloroflexi	Chloroflexia	Chloroflexus
Chloroflexus aurantiacus	0	0	0	0	1	0	0	0	Chloroflexi	Chloroflexia	Chloroflexus
Chloroflexus sp. MS-G	1	0	0	0	0	0	0	0	Chloroflexi	Chloroflexia	Chloroflexus
Chloroflexus sp. Y-396-1	1	0	0	0	0	0	0	0	Chloroflexi	Chloroflexia	Chloroflexus
Chloroherpeton thalassium	1	0	0	0	0	0	0	0	Chlorobi	Chlorobia	Chloroherpeton
Chondromyces apiculatus	1	1	0	0	0	0	0	0	Deltaproteobacteria	Deltaproteobacteria	Chondromyces
Christensenella timonensis	1	0	0	0	0	0	0	0	Firmicutes	Clostridia	Christensenella
Chromatiaceae bacterium	1	0	0	0	0	0	0	0	Gammaproteobacteria	Gammaproteobacteria	norank
Chromatiales bacterium	1	0	0	1	1	0	0	0	Gammaproteobacteria	Gammaproteobacteria	norank
Chromatiales bacterium 21-64-14	1	0	0	0	1	0	0	0	Gammaproteobacteria	Gammaproteobacteria	norank
Chromatiales bacterium USCg_Taylor	1	1	0	0	0	0	0	0	Gammaproteobacteria	Gammaproteobacteria	norank
Chromobacterium haemolyticum	1	0	0	0	0	0	0	0	Betaproteobacteria	Betaproteobacteria	Chromobacterium
Chromobacterium piscinae	1	0	0	0	0	0	0	0	Betaproteobacteria	Betaproteobacteria	Chromobacterium
Chromobacterium vaccinii	1	0	0	0	0	0	0	0	Betaproteobacteria	Betaproteobacteria	Chromobacterium
Chromobacterium violaceum	1	1	0	0	0	0	0	0	Betaproteobacteria	Betaproteobacteria	Chromobacterium
Chroococcidiopsis cubana	0	1	0	0	0	0	0	0	Cyanobacteria	norank	Chroococcidiopsis
Chrysiogenales bacterium	1	1	0	0	0	0	0	0	Chrysiogenetes	Chrysiogenetes	norank
Chrysiogenes arsenatis	0	0	1	0	0	0	0	0	Chrysiogenetes	Chrysiogenetes	Chrysiogenes
Chthoniobacter flavus	1	1	0	1	1	0	0	0	Verrucomicrobia	Spartobacteria	Chthoniobacter
Chthoniobacter sp. 12-60-6	1	0	0	0	0	0	0	0	Verrucomicrobia	Spartobacteria	Chthoniobacter
Chthoniobacterales bacterium	1	1	0	1	1	0	0	0	Verrucomicrobia	Spartobacteria	norank
Chthonomonas calidirosea	1	1	0	0	0	0	0	0	Armatimonadetes	Chthonomonadetes	Chthonomonas
Citreicella sp. SE45	0	0	1	0	0	0	0	0	Alphaproteobacteria	Alphaproteobacteria	Citreicella
Clostridia bacterium	1	0	0	0	0	0	0	0	Firmicutes	Clostridia	norank
Clostridia bacterium k32	0	0	1	0	0	0	0	0	Firmicutes	Clostridia	norank
Clostridiales bacterium	1	1	0	0	0	0	0	0	Firmicutes	Clostridia	norank
Clostridiales bacterium 42_27	0	0	0	0	1	0	0	0	Firmicutes	Clostridia	norank
Clostridiales bacterium DRI-13	1	0	0	0	0	0	0	0	Firmicutes	Clostridia	norank
Clostridiales bacterium PH28_bin88	1	1	1	1	1	0	0	0	Firmicutes	Clostridia	norank
Clostridium sp. AF20-7	1	0	0	0	0	0	0	0	Firmicutes	Clostridia	Clostridium
Clostridium sp. AF24-2LB	1	0	0	0	0	0	0	0	Firmicutes	Clostridia	Clostridium
Clostridium sp. AF37-7	1	0	0	0	0	0	0	0	Firmicutes	Clostridia	Clostridium
Clostridium sp. AF50-3	1	0	0	0	0	0	0	0	Firmicutes	Clostridia	Clostridium
Clostridium sp. AM16-23	0	0	0	0	1	0	0	0	Firmicutes	Clostridia	Clostridium
Clostridium sp. AM18-55	1	0	0	0	0	0	0	0	Firmicutes	Clostridia	Clostridium
Clostridium sp. AM34-11AC	0	1	0	0	0	0	0	0	Firmicutes	Clostridia	Clostridium
Clostridium sp. AM43-3BH	1	0	0	0	0	0	0	0	Firmicutes	Clostridia	Clostridium
Clostridium sp. AM45-5	1	0	0	0	0	0	0	0	Firmicutes	Clostridia	Clostridium
Clostridium sp. OF03-18AA	1	0	0	0	0	0	0	0	Firmicutes	Clostridia	Clostridium
Clostridium sp. OF09-10	1	0	0	0	0	0	0	0	Firmicutes	Clostridia	Clostridium
Cobetia sp. MM1IDA2H-1	1	0	0	0	0	0	0	0	Gammaproteobacteria	Gammaproteobacteria	Cobetia
Cocleimonas flava	1	0	0	0	0	0	0	0	Gammaproteobacteria	Gammaproteobacteria	Cocleimonas
Cohaesibacter intestini	1	0	0	0	0	0	0	0	Alphaproteobacteria	Alphaproteobacteria	Cohaesibacter
Cohnella candidum	1	0	0	0	0	0	0	0	Firmicutes	Bacilli	Cohnella
Cohnella panacarvi	1	0	0	0	0	0	0	0	Firmicutes	Bacilli	Cohnella
Cohnella sp. OV330	1	0	0	0	0	0	0	0	Firmicutes	Bacilli	Cohnella
Cohnella sp. SGD-V74	0	0	1	0	0	0	0	0	Firmicutes	Bacilli	Cohnella
Collimonas fungivorans	1	1	0	0	1	0	0	0	Betaproteobacteria	Betaproteobacteria	Collimonas
Collimonas sp. OK307	0	0	0	0	1	0	0	0	Betaproteobacteria	Betaproteobacteria	Collimonas
Collimonas sp. OK412	1	0	0	0	1	0	0	0	Betaproteobacteria	Betaproteobacteria	Collimonas
Collimonas sp. OK607	0	1	0	0	0	0	0	0	Betaproteobacteria	Betaproteobacteria	Collimonas
Collimonas sp. PA-H2	0	0	0	1	0	0	0	0	Betaproteobacteria	Betaproteobacteria	Collimonas
Collinsella aerofaciens	1	0	0	0	0	0	0	0	Actinobacteria	Coriobacteriia	Collinsella
Collinsella sp. AF18-33LB	1	0	0	0	0	0	0	0	Actinobacteria	Coriobacteriia	Collinsella
Collinsella sp. AF19-1LB	1	0	0	0	0	0	0	0	Actinobacteria	Coriobacteriia	Collinsella
Collinsella sp. AF20-14LB	1	0	0	0	0	0	0	0	Actinobacteria	Coriobacteriia	Collinsella
Collinsella sp. AF23-2	1	0	0	0	0	0	0	0	Actinobacteria	Coriobacteriia	Collinsella
Collinsella sp. AF25-2LB	1	0	0	0	0	0	0	0	Actinobacteria	Coriobacteriia	Collinsella
Collinsella sp. AF36-3AT	1	0	0	0	0	0	0	0	Actinobacteria	Coriobacteriia	Collinsella
Collinsella sp. AF37-9	1	0	0	0	0	0	0	0	Actinobacteria	Coriobacteriia	Collinsella
Collinsella sp. AF39-11AT	1	0	0	0	0	0	0	0	Actinobacteria	Coriobacteriia	Collinsella
Collinsella sp. AM09-41	1	0	0	0	0	0	0	0	Actinobacteria	Coriobacteriia	Collinsella
Collinsella sp. AM12-1	1	0	0	0	0	0	0	0	Actinobacteria	Coriobacteriia	Collinsella
Collinsella sp. AM15-2	1	0	0	0	0	0	0	0	Actinobacteria	Coriobacteriia	Collinsella
Collinsella sp. AM16-21	1	0	0	0	0	0	0	0	Actinobacteria	Coriobacteriia	Collinsella
Collinsella sp. AM18-10	1	0	0	0	0	0	0	0	Actinobacteria	Coriobacteriia	Collinsella
Collinsella sp. AM24-1	1	0	0	0	0	0	0	0	Actinobacteria	Coriobacteriia	Collinsella
Collinsella sp. AM29-10AC	1	0	0	0	0	0	0	0	Actinobacteria	Coriobacteriia	Collinsella
Collinsella sp. AM31-2AC	1	0	0	0	0	0	0	0	Actinobacteria	Coriobacteriia	Collinsella
Collinsella sp. AM36-4AA	1	0	0	0	0	0	0	0	Actinobacteria	Coriobacteriia	Collinsella
Collinsella sp. AM41-2BH	1	0	0	0	0	0	0	0	Actinobacteria	Coriobacteriia	Collinsella
Collinsella sp. CAG:166	1	0	0	0	0	0	0	0	Actinobacteria	Coriobacteriia	Collinsella
Collinsella sp. OF02-10	1	0	0	0	0	0	0	0	Actinobacteria	Coriobacteriia	Collinsella
Collinsella sp. OM04-5	1	0	0	0	0	0	0	0	Actinobacteria	Coriobacteriia	Collinsella
Collinsella sp. OM08-14AT	1	0	0	0	0	0	0	0	Actinobacteria	Coriobacteriia	Collinsella
Collinsella sp. TF07-1	1	0	0	0	0	0	0	0	Actinobacteria	Coriobacteriia	Collinsella
Collinsella sp. TF11-5AC	1	0	0	0	0	0	0	0	Actinobacteria	Coriobacteriia	Collinsella
Collinsella sp. TM04-29	1	0	0	0	0	0	0	0	Actinobacteria	Coriobacteriia	Collinsella
Collinsella sp. TM10-22	1	0	0	0	0	0	0	0	Actinobacteria	Coriobacteriia	Collinsella
Comamonadaceae bacterium	1	0	1	1	1	0	0	0	Betaproteobacteria	Betaproteobacteria	norank
Comamonadaceae bacterium ALPHA2B	0	0	0	0	1	0	0	0	Betaproteobacteria	Betaproteobacteria	norank
Comamonadaceae bacterium B1	0	1	0	0	0	0	0	0	Betaproteobacteria	Betaproteobacteria	norank
Comamonadaceae bacterium BICA1-1	0	0	1	0	0	0	0	0	Betaproteobacteria	Betaproteobacteria	norank
Comamonadaceae bacterium CCH12-A10	0	0	1	0	0	0	0	0	Betaproteobacteria	Betaproteobacteria	norank
Comamonadaceae bacterium CG_4_10_14_3_um_filter_60_75	0	0	1	0	0	0	0	0	Betaproteobacteria	Betaproteobacteria	norank
Comamonadaceae bacterium CG12_big_fil_rev_8_21_14_0_65_59_15	0	0	1	0	0	0	0	0	Betaproteobacteria	Betaproteobacteria	norank
Comamonadaceae bacterium CG17_big_fil_post_rev_8_21_14_2_50_60_13	0	0	1	0	0	0	0	0	Betaproteobacteria	Betaproteobacteria	norank
Comamonadaceae bacterium SYSU G00088	1	1	0	1	0	0	0	0	Betaproteobacteria	Betaproteobacteria	norank
Comamonadaceae bacterium URHA0028	1	0	0	1	1	0	0	0	Betaproteobacteria	Betaproteobacteria	norank
Comamonadaceae bacterium YIM 73032	1	0	1	1	0	0	0	0	Betaproteobacteria	Betaproteobacteria	norank
Comamonas sp. lk	0	0	1	0	0	0	0	0	Betaproteobacteria	Betaproteobacteria	Comamonas
Comamonas terrigena	0	0	1	0	0	0	0	0	Betaproteobacteria	Betaproteobacteria	Comamonas
Comamonas testosteroni	1	1	0	0	0	0	0	0	Betaproteobacteria	Betaproteobacteria	Comamonas
Conexibacter sp. Seoho-28	1	1	0	0	0	0	0	0	Actinobacteria	Thermoleophilia	Conexibacter
Conexibacter sp. W3-3-2	1	0	0	0	0	0	0	0	Actinobacteria	Thermoleophilia	Conexibacter
Conexibacter woesei	1	1	1	1	1	0	0	0	Actinobacteria	Thermoleophilia	Conexibacter
Coprococcus catus	0	0	0	0	0	0	1	0	Firmicutes	Clostridia	Coprococcus
Coprococcus comes	1	0	0	0	0	0	0	0	Firmicutes	Clostridia	Coprococcus
Coraliomargarita akajimensis	1	1	0	1	0	0	0	0	Verrucomicrobia	Opitutae	Coraliomargarita
Corallococcus coralloides	1	0	0	0	0	0	0	0	Deltaproteobacteria	Deltaproteobacteria	Corallococcus
Corallococcus exercitus	1	0	0	0	0	0	0	0	Deltaproteobacteria	Deltaproteobacteria	Corallococcus
Corallococcus exiguus	1	0	0	0	0	0	0	0	Deltaproteobacteria	Deltaproteobacteria	Corallococcus
Corallococcus sp. AB049A	0	1	0	0	0	0	0	0	Deltaproteobacteria	Deltaproteobacteria	Corallococcus
Corallococcus sp. AB050B	1	0	0	0	0	0	0	0	Deltaproteobacteria	Deltaproteobacteria	Corallococcus
Corallococcus sp. c25j21	1	0	0	0	0	0	0	0	Deltaproteobacteria	Deltaproteobacteria	Corallococcus
Corallococcus sp. CA049B	1	0	0	0	0	0	0	0	Deltaproteobacteria	Deltaproteobacteria	Corallococcus
Corallococcus sp. CA054B	1	0	0	0	0	0	0	0	Deltaproteobacteria	Deltaproteobacteria	Corallococcus
Corallococcus sp. H22C18031201	1	0	0	0	0	0	0	0	Deltaproteobacteria	Deltaproteobacteria	Corallococcus
Corallococcus terminator	1	0	0	0	0	0	0	0	Deltaproteobacteria	Deltaproteobacteria	Corallococcus
Coriobacteriaceae bacterium	1	0	0	0	0	0	0	0	Actinobacteria	Coriobacteriia	norank
Coriobacteriia bacterium	1	0	1	1	0	0	0	0	Actinobacteria	Coriobacteriia	norank
Corynebacterium variabile	0	0	1	0	0	0	0	0	Actinobacteria	Actinobacteria	Corynebacterium
Couchioplanes caeruleus	1	0	0	1	0	0	0	0	Actinobacteria	Actinobacteria	Couchioplanes
Coxiella burnetii	1	0	0	0	0	0	0	0	Gammaproteobacteria	Gammaproteobacteria	Coxiella
Crenalkalicoccus roseus	0	0	1	0	0	0	0	0	Alphaproteobacteria	Alphaproteobacteria	Crenalkalicoccus
Crenarchaeota archaeon 13_1_40CM_3_52_10	1	0	0	0	0	0	0	0	Crenarchaeota	norank	norank
Crenobacter luteus	1	0	0	0	0	0	0	0	Betaproteobacteria	Betaproteobacteria	Crenobacter
Crenobacter sp. GY 70310	1	0	0	0	0	0	0	0	Betaproteobacteria	Betaproteobacteria	Crenobacter
Crenobacter sp. HX-7-9	1	0	0	0	0	0	0	0	Betaproteobacteria	Betaproteobacteria	Crenobacter
Crinalium epipsammum	1	0	0	0	0	0	0	0	Cyanobacteria	norank	Crinalium
Croceibacterium mercuriale	1	0	0	0	0	0	0	0	Alphaproteobacteria	Alphaproteobacteria	Croceibacterium
Croceicoccus mobilis	1	0	0	0	0	0	0	0	Alphaproteobacteria	Alphaproteobacteria	Croceicoccus
Croceicoccus sp.	1	0	0	0	0	0	0	0	Alphaproteobacteria	Alphaproteobacteria	Croceicoccus
Cryobacterium mesophilum	1	0	0	0	0	0	0	0	Actinobacteria	Actinobacteria	Cryobacterium
Cryobacterium psychrophilum	1	0	0	0	0	0	0	0	Actinobacteria	Actinobacteria	Cryobacterium
Cryobacterium sp. Hh39	0	0	0	0	1	0	0	0	Actinobacteria	Actinobacteria	Cryobacterium
Cryobacterium sp. TMT2-10	0	0	1	0	0	0	0	0	Actinobacteria	Actinobacteria	Cryobacterium
Cryocola sp. 340MFSha3.1	1	0	0	0	0	0	0	0	Actinobacteria	Actinobacteria	Cryocola
Cryptococcus neoformans	0	0	1	0	0	0	0	0	Basidiomycota	Tremellomycetes	Filobasidiella
Cryptosporangium arvum	1	1	0	0	0	0	0	0	Actinobacteria	Actinobacteria	Cryptosporangium
Cryptosporangium aurantiacum	0	0	1	1	0	0	0	0	Actinobacteria	Actinobacteria	Cryptosporangium
Cryptosporangium sp. A-T 5661	0	1	0	0	0	0	0	0	Actinobacteria	Actinobacteria	Cryptosporangium
Cumulibacter manganitolerans	1	1	0	0	0	0	0	0	Actinobacteria	Actinobacteria	Cumulibacter
Cupriavidus basilensis	0	0	1	0	0	0	0	0	Betaproteobacteria	Betaproteobacteria	Cupriavidus
Cupriavidus campinensis	1	0	1	0	0	0	0	0	Betaproteobacteria	Betaproteobacteria	Cupriavidus
Cupriavidus gilardii	0	0	0	0	1	0	0	0	Betaproteobacteria	Betaproteobacteria	Cupriavidus
Cupriavidus malaysiensis	0	1	0	0	0	0	0	0	Betaproteobacteria	Betaproteobacteria	Cupriavidus
Cupriavidus metallidurans	0	0	0	1	0	0	0	0	Betaproteobacteria	Betaproteobacteria	Cupriavidus
Cupriavidus necator	1	1	1	1	0	0	0	0	Betaproteobacteria	Betaproteobacteria	Cupriavidus
Cupriavidus oxalaticus	0	0	0	0	1	0	0	0	Betaproteobacteria	Betaproteobacteria	Cupriavidus
Cupriavidus pinatubonensis	1	0	0	0	0	0	0	0	Betaproteobacteria	Betaproteobacteria	Cupriavidus
Cupriavidus plantarum	1	1	0	0	1	0	0	0	Betaproteobacteria	Betaproteobacteria	Cupriavidus
Cupriavidus sp. amp6	0	0	1	0	0	0	0	0	Betaproteobacteria	Betaproteobacteria	Cupriavidus
Cupriavidus sp. BIS7	0	0	0	1	0	0	0	0	Betaproteobacteria	Betaproteobacteria	Cupriavidus
Cupriavidus sp. IDO	1	1	0	0	0	0	0	0	Betaproteobacteria	Betaproteobacteria	Cupriavidus
Cupriavidus sp. MKL-01	0	0	0	1	0	0	0	0	Betaproteobacteria	Betaproteobacteria	Cupriavidus
Cupriavidus sp. SK-3	0	1	0	0	1	0	0	0	Betaproteobacteria	Betaproteobacteria	Cupriavidus
Cupriavidus sp. SK-4	0	1	0	0	0	0	0	0	Betaproteobacteria	Betaproteobacteria	Cupriavidus
Cupriavidus sp. UYMSc13B	0	1	0	0	0	0	0	0	Betaproteobacteria	Betaproteobacteria	Cupriavidus
Cupriavidus sp. WS	1	0	0	0	0	0	0	0	Betaproteobacteria	Betaproteobacteria	Cupriavidus
Cupriavidus sp. YR651	0	0	1	0	0	0	0	0	Betaproteobacteria	Betaproteobacteria	Cupriavidus
Cupriavidus taiwanensis	1	1	1	0	1	0	0	0	Betaproteobacteria	Betaproteobacteria	Cupriavidus
Curvibacter delicatus	0	0	1	0	0	0	0	0	Betaproteobacteria	Betaproteobacteria	Curvibacter
Curvibacter lanceolatus	1	0	1	0	0	0	0	0	Betaproteobacteria	Betaproteobacteria	Curvibacter
Curvibacter sp.	1	0	0	0	0	0	0	0	Betaproteobacteria	Betaproteobacteria	Curvibacter
Curvibacter sp. PAE-UM	1	0	1	1	0	0	0	0	Betaproteobacteria	Betaproteobacteria	Curvibacter
Curvibacter sp. PD_MW3	1	0	1	0	0	0	0	0	Betaproteobacteria	Betaproteobacteria	Curvibacter
Cyanobacteria bacterium 13_1_20CM_4_61_6	1	1	0	1	1	0	0	0	Cyanobacteria	norank	norank
Cyanobacteria bacterium 13_1_40CM_2_61_4	1	1	0	0	1	0	0	0	Cyanobacteria	norank	norank
Cyanobacteria bacterium J007	1	0	0	0	0	0	0	0	Cyanobacteria	norank	norank
Cyanobacteria bacterium UBA11162	1	0	0	0	0	0	0	0	Cyanobacteria	norank	norank
Cyanobacteria bacterium UBA11369	0	1	1	0	0	0	0	0	Cyanobacteria	norank	norank
Cyanobacteria bacterium UBA11372	1	0	0	0	0	0	0	0	Cyanobacteria	norank	norank
Cyanobacteria bacterium UBA8543	1	1	0	0	0	0	0	0	Cyanobacteria	norank	norank
Cyanobacteria bacterium UBA8553	0	0	1	0	0	0	0	0	Cyanobacteria	norank	norank
Cyanobacteria bacterium UBA8803	1	0	0	0	0	0	0	0	Cyanobacteria	norank	norank
cyanobacterium PCC 7702	1	0	0	0	0	0	0	0	Cyanobacteria	norank	norank
cyanobacterium TDX16	1	0	0	1	0	0	0	0	Cyanobacteria	norank	norank
Cyanothece sp. PCC 7424	1	0	0	0	0	0	0	0	Cyanobacteria	norank	Cyanothece
Cyanothece sp. PCC 7425	1	1	0	0	0	0	0	0	Cyanobacteria	norank	Cyanothece
Cystobacter ferrugineus	0	1	0	1	1	0	0	0	Deltaproteobacteria	Deltaproteobacteria	Cystobacter
Cystobacter fuscus	1	1	0	0	1	1	0	0	Deltaproteobacteria	Deltaproteobacteria	Cystobacter
Cystobacter violaceus	1	1	0	0	0	0	0	0	Deltaproteobacteria	Deltaproteobacteria	Cystobacter
Cytophagales bacterium	1	0	0	0	0	0	0	0	Bacteroidetes	Cytophagia	norank
Dactylosporangium aurantiacum	1	0	1	1	0	0	0	0	Actinobacteria	Actinobacteria	Dactylosporangium
Dankookia rubra	0	0	0	0	1	0	0	0	Alphaproteobacteria	Alphaproteobacteria	Dankookia
Dechloromonas aromatica	0	0	1	0	0	0	0	0	Betaproteobacteria	Betaproteobacteria	Dechloromonas
Dechloromonas denitrificans	0	1	1	1	0	0	1	0	Betaproteobacteria	Betaproteobacteria	Dechloromonas
Dechloromonas sp.	1	0	1	0	1	0	0	0	Betaproteobacteria	Betaproteobacteria	Dechloromonas
Dechloromonas sp. H13	0	0	0	0	1	0	0	0	Betaproteobacteria	Betaproteobacteria	Dechloromonas
Defluviimonas alba	0	1	0	0	0	0	0	0	Alphaproteobacteria	Alphaproteobacteria	Defluviimonas
Dehalobacter sp. FTH1	1	0	0	0	0	0	0	0	Firmicutes	Clostridia	Dehalobacter
Dehalobacter sp. UNSWDHB	0	1	1	0	0	0	0	0	Firmicutes	Clostridia	Dehalobacter
Dehalococcoidales bacterium	0	1	0	1	0	0	0	0	Chloroflexi	Dehalococcoidia	norank
Dehalococcoidia bacterium	1	1	1	1	1	0	0	0	Chloroflexi	Dehalococcoidia	norank
Dehalococcoidia bacterium CG2_30_46_19	0	0	0	1	0	0	0	0	Chloroflexi	Dehalococcoidia	norank
Dehalococcoidia bacterium DG_18	1	0	0	0	0	0	0	0	Chloroflexi	Dehalococcoidia	norank
Dehalococcoidia bacterium DG_22	0	0	1	0	0	0	0	0	Chloroflexi	Dehalococcoidia	norank
Dehalococcoidia bacterium SG8_51_3	0	1	1	0	0	0	0	0	Chloroflexi	Dehalococcoidia	norank
Dehalococcoidia bacterium SM23_28_2	1	1	0	0	0	0	0	0	Chloroflexi	Dehalococcoidia	norank
Dehalogenimonas alkenigignens	1	0	0	0	0	0	0	0	Chloroflexi	Dehalococcoidia	Dehalogenimonas
Deinococcus grandis	1	0	0	0	0	0	0	0	Deinococcus-Thermus	Deinococci	Deinococcus
Deinococcus hopiensis	1	0	0	0	0	0	0	0	Deinococcus-Thermus	Deinococci	Deinococcus
Deinococcus koreensis	1	0	0	0	0	0	0	0	Deinococcus-Thermus	Deinococci	Deinococcus
Deinococcus marmoris	0	1	0	0	0	0	0	0	Deinococcus-Thermus	Deinococci	Deinococcus
Deinococcus misasensis	1	0	0	0	0	0	0	0	Deinococcus-Thermus	Deinococci	Deinococcus
Deinococcus radiodurans	1	0	0	0	0	0	0	0	Deinococcus-Thermus	Deinococci	Deinococcus
Deinococcus radiopugnans	1	0	0	0	0	0	0	0	Deinococcus-Thermus	Deinococci	Deinococcus
Deinococcus sp. OD32	0	0	0	0	1	0	0	0	Deinococcus-Thermus	Deinococci	Deinococcus
Deinococcus sp. S9	1	0	0	0	0	0	0	0	Deinococcus-Thermus	Deinococci	Deinococcus
Delftia acidovorans	0	0	0	1	0	0	0	0	Betaproteobacteria	Betaproteobacteria	Delftia
delta proteobacterium ML8_D	1	0	0	0	0	0	0	0	Deltaproteobacteria	Deltaproteobacteria	norank
delta proteobacterium ML8_F1	1	0	0	0	0	0	0	0	Deltaproteobacteria	Deltaproteobacteria	norank
delta proteobacterium MLS_D	1	0	0	0	0	0	0	0	Deltaproteobacteria	Deltaproteobacteria	norank
delta proteobacterium NaphS2	1	1	0	1	1	0	0	0	Deltaproteobacteria	Deltaproteobacteria	norank
delta proteobacterium PSCGC 5296	1	0	0	0	0	0	0	0	Deltaproteobacteria	Deltaproteobacteria	norank
delta proteobacterium PSCGC 5342	1	1	0	0	1	0	0	0	Deltaproteobacteria	Deltaproteobacteria	norank
delta proteobacterium PSCGC 5451	1	0	0	0	0	0	0	0	Deltaproteobacteria	Deltaproteobacteria	norank
Deltaproteobacteria bacterium	1	1	1	1	1	1	1	0	Deltaproteobacteria	Deltaproteobacteria	norank
Deltaproteobacteria bacterium 13_1_20CM_2_69_21	1	1	0	1	0	0	0	0	Deltaproteobacteria	Deltaproteobacteria	norank
Deltaproteobacteria bacterium 13_1_40CM_3_69_14	0	1	0	0	0	0	0	0	Deltaproteobacteria	Deltaproteobacteria	norank
Deltaproteobacteria bacterium 13_1_40CM_3_71_4	1	0	0	1	0	0	0	0	Deltaproteobacteria	Deltaproteobacteria	norank
Deltaproteobacteria bacterium 13_1_40CM_4_54_4	1	1	1	1	1	0	0	0	Deltaproteobacteria	Deltaproteobacteria	norank
Deltaproteobacteria bacterium 13_1_40CM_4_68_19	1	0	0	0	1	0	0	0	Deltaproteobacteria	Deltaproteobacteria	norank
Deltaproteobacteria bacterium 13_1_40CM_68_24	1	0	0	0	0	0	0	0	Deltaproteobacteria	Deltaproteobacteria	norank
Deltaproteobacteria bacterium 21-66-5	1	0	0	0	1	0	0	0	Deltaproteobacteria	Deltaproteobacteria	norank
Deltaproteobacteria bacterium 37-65-8	1	1	1	1	1	1	0	0	Deltaproteobacteria	Deltaproteobacteria	norank
Deltaproteobacteria bacterium CG_4_8_14_3_um_filter_45_9	1	1	1	0	0	0	0	0	Deltaproteobacteria	Deltaproteobacteria	norank
Deltaproteobacteria bacterium CG_4_9_14_0_2_um_filter_42_21	0	1	0	0	0	0	0	0	Deltaproteobacteria	Deltaproteobacteria	norank
Deltaproteobacteria bacterium CG_4_9_14_3_um_filter_44_9	1	0	0	0	0	0	0	0	Deltaproteobacteria	Deltaproteobacteria	norank
Deltaproteobacteria bacterium CG_4_9_14_3_um_filter_65_9	1	0	1	1	1	0	0	0	Deltaproteobacteria	Deltaproteobacteria	norank
Deltaproteobacteria bacterium CG03_land_8_20_14_0_80_45_14	1	1	1	1	1	0	0	0	Deltaproteobacteria	Deltaproteobacteria	norank
Deltaproteobacteria bacterium CG07_land_8_20_14_0_80_60_11	1	1	0	1	1	0	1	0	Deltaproteobacteria	Deltaproteobacteria	norank
Deltaproteobacteria bacterium CG1_02_45_11	0	0	0	0	1	0	0	0	Deltaproteobacteria	Deltaproteobacteria	norank
Deltaproteobacteria bacterium CG11_big_fil_rev_8_21_14_0_20_45_16	1	1	0	0	1	0	0	0	Deltaproteobacteria	Deltaproteobacteria	norank
Deltaproteobacteria bacterium CG11_big_fil_rev_8_21_14_0_20_47_16	0	0	0	1	0	0	0	0	Deltaproteobacteria	Deltaproteobacteria	norank
Deltaproteobacteria bacterium CG11_big_fil_rev_8_21_14_0_20_49_13	1	0	0	0	0	0	0	0	Deltaproteobacteria	Deltaproteobacteria	norank
Deltaproteobacteria bacterium CG12_big_fil_rev_8_21_14_0_65_43_10	1	0	0	0	0	0	0	0	Deltaproteobacteria	Deltaproteobacteria	norank
Deltaproteobacteria bacterium CG2_30_43_15	1	0	0	0	0	0	0	0	Deltaproteobacteria	Deltaproteobacteria	norank
Deltaproteobacteria bacterium CG2_30_63_29	0	0	1	0	0	0	0	0	Deltaproteobacteria	Deltaproteobacteria	norank
Deltaproteobacteria bacterium CG2_30_66_27	1	1	1	1	1	0	0	0	Deltaproteobacteria	Deltaproteobacteria	norank
Deltaproteobacteria bacterium CSP1-8	1	1	1	1	1	1	0	0	Deltaproteobacteria	Deltaproteobacteria	norank
Deltaproteobacteria bacterium DG_8	1	0	0	0	0	0	0	0	Deltaproteobacteria	Deltaproteobacteria	norank
Deltaproteobacteria bacterium GWA2_42_85	1	1	0	0	0	0	0	0	Deltaproteobacteria	Deltaproteobacteria	norank
Deltaproteobacteria bacterium GWA2_45_12	0	1	0	0	1	0	0	0	Deltaproteobacteria	Deltaproteobacteria	norank
Deltaproteobacteria bacterium GWA2_55_82	0	1	0	0	0	0	0	0	Deltaproteobacteria	Deltaproteobacteria	norank
Deltaproteobacteria bacterium GWA2_57_13	1	1	1	1	1	0	0	0	Deltaproteobacteria	Deltaproteobacteria	norank
Deltaproteobacteria bacterium GWA2_65_63	1	1	0	1	1	0	0	0	Deltaproteobacteria	Deltaproteobacteria	norank
Deltaproteobacteria bacterium GWB2_65_81	1	1	1	1	0	0	0	0	Deltaproteobacteria	Deltaproteobacteria	norank
Deltaproteobacteria bacterium GWC2_42_11	1	0	0	1	0	0	0	0	Deltaproteobacteria	Deltaproteobacteria	norank
Deltaproteobacteria bacterium GWC2_65_14	1	0	0	1	0	0	0	0	Deltaproteobacteria	Deltaproteobacteria	norank
Deltaproteobacteria bacterium GWC2_66_88	1	0	0	0	0	0	0	0	Deltaproteobacteria	Deltaproteobacteria	norank
Deltaproteobacteria bacterium GWD2_55_8	1	1	1	0	1	0	0	0	Deltaproteobacteria	Deltaproteobacteria	norank
Deltaproteobacteria bacterium HGW-Deltaproteobacteria-11	1	0	0	0	0	0	0	0	Deltaproteobacteria	Deltaproteobacteria	norank
Deltaproteobacteria bacterium HGW-Deltaproteobacteria-12	1	1	0	0	0	0	0	0	Deltaproteobacteria	Deltaproteobacteria	norank
Deltaproteobacteria bacterium HGW-Deltaproteobacteria-13	0	0	0	0	1	0	0	0	Deltaproteobacteria	Deltaproteobacteria	norank
Deltaproteobacteria bacterium HGW-Deltaproteobacteria-14	0	0	1	1	0	0	0	0	Deltaproteobacteria	Deltaproteobacteria	norank
Deltaproteobacteria bacterium HGW-Deltaproteobacteria-15	1	1	0	1	1	1	0	0	Deltaproteobacteria	Deltaproteobacteria	norank
Deltaproteobacteria bacterium HGW-Deltaproteobacteria-19	1	0	0	0	0	0	0	0	Deltaproteobacteria	Deltaproteobacteria	norank
Deltaproteobacteria bacterium HGW-Deltaproteobacteria-2	1	0	0	0	0	0	0	0	Deltaproteobacteria	Deltaproteobacteria	norank
Deltaproteobacteria bacterium HGW-Deltaproteobacteria-20	1	0	0	0	0	0	0	0	Deltaproteobacteria	Deltaproteobacteria	norank
Deltaproteobacteria bacterium HGW-Deltaproteobacteria-21	1	0	1	1	1	0	0	0	Deltaproteobacteria	Deltaproteobacteria	norank
Deltaproteobacteria bacterium HGW-Deltaproteobacteria-6	0	1	0	1	0	0	0	0	Deltaproteobacteria	Deltaproteobacteria	norank
Deltaproteobacteria bacterium HGW-Deltaproteobacteria-8	1	0	0	1	0	0	0	0	Deltaproteobacteria	Deltaproteobacteria	norank
Deltaproteobacteria bacterium HGW-Deltaproteobacteria-9	0	1	0	0	0	0	0	0	Deltaproteobacteria	Deltaproteobacteria	norank
Deltaproteobacteria bacterium RBG_13_43_22	1	0	0	0	1	0	0	0	Deltaproteobacteria	Deltaproteobacteria	norank
Deltaproteobacteria bacterium RBG_13_47_9	1	1	1	1	0	0	0	0	Deltaproteobacteria	Deltaproteobacteria	norank
Deltaproteobacteria bacterium RBG_13_49_15	1	0	0	1	0	0	0	0	Deltaproteobacteria	Deltaproteobacteria	norank
Deltaproteobacteria bacterium RBG_13_51_10	1	0	0	1	0	0	0	0	Deltaproteobacteria	Deltaproteobacteria	norank
Deltaproteobacteria bacterium RBG_13_52_11	1	1	1	1	0	1	0	0	Deltaproteobacteria	Deltaproteobacteria	norank
Deltaproteobacteria bacterium RBG_13_52_11b	1	1	0	0	1	0	0	0	Deltaproteobacteria	Deltaproteobacteria	norank
Deltaproteobacteria bacterium RBG_13_53_10	1	1	1	1	1	1	0	1	Deltaproteobacteria	Deltaproteobacteria	norank
Deltaproteobacteria bacterium RBG_13_58_19	1	1	0	1	0	0	0	0	Deltaproteobacteria	Deltaproteobacteria	norank
Deltaproteobacteria bacterium RBG_13_60_28	1	0	0	1	1	0	0	0	Deltaproteobacteria	Deltaproteobacteria	norank
Deltaproteobacteria bacterium RBG_13_61_14	1	1	1	1	0	0	0	0	Deltaproteobacteria	Deltaproteobacteria	norank
Deltaproteobacteria bacterium RBG_16_42_7	0	1	0	0	0	0	0	0	Deltaproteobacteria	Deltaproteobacteria	norank
Deltaproteobacteria bacterium RBG_16_47_11	1	1	1	1	1	1	0	1	Deltaproteobacteria	Deltaproteobacteria	norank
Deltaproteobacteria bacterium RBG_16_48_10	1	1	1	1	1	0	0	0	Deltaproteobacteria	Deltaproteobacteria	norank
Deltaproteobacteria bacterium RBG_16_49_23	1	1	1	1	1	1	0	0	Deltaproteobacteria	Deltaproteobacteria	norank
Deltaproteobacteria bacterium RBG_16_50_11	1	1	0	1	1	0	0	0	Deltaproteobacteria	Deltaproteobacteria	norank
Deltaproteobacteria bacterium RBG_16_54_18	1	0	0	0	0	0	0	0	Deltaproteobacteria	Deltaproteobacteria	norank
Deltaproteobacteria bacterium RBG_16_55_12	1	1	1	1	1	0	0	0	Deltaproteobacteria	Deltaproteobacteria	norank
Deltaproteobacteria bacterium RBG_16_58_17	1	0	0	1	0	0	0	0	Deltaproteobacteria	Deltaproteobacteria	norank
Deltaproteobacteria bacterium RBG_16_64_85	1	1	1	1	1	1	0	0	Deltaproteobacteria	Deltaproteobacteria	norank
Deltaproteobacteria bacterium RBG_16_66_15	1	0	0	0	1	0	0	0	Deltaproteobacteria	Deltaproteobacteria	norank
Deltaproteobacteria bacterium RBG_16_71_12	1	0	1	0	1	0	0	0	Deltaproteobacteria	Deltaproteobacteria	norank
Deltaproteobacteria bacterium RBG_19FT_COMBO_43_11	1	0	0	0	0	0	0	0	Deltaproteobacteria	Deltaproteobacteria	norank
Deltaproteobacteria bacterium RBG_19FT_COMBO_46_12	1	1	1	1	1	0	0	0	Deltaproteobacteria	Deltaproteobacteria	norank
Deltaproteobacteria bacterium RBG_19FT_COMBO_52_11	1	1	0	1	1	0	0	0	Deltaproteobacteria	Deltaproteobacteria	norank
Deltaproteobacteria bacterium RBG_19FT_COMBO_60_16	1	1	0	0	0	0	0	0	Deltaproteobacteria	Deltaproteobacteria	norank
Deltaproteobacteria bacterium RIFCSPHIGHO2_01_FULL_43_49	1	0	0	1	0	0	0	0	Deltaproteobacteria	Deltaproteobacteria	norank
Deltaproteobacteria bacterium RIFCSPHIGHO2_02_FULL_40_11	0	0	0	1	0	0	0	0	Deltaproteobacteria	Deltaproteobacteria	norank
Deltaproteobacteria bacterium RIFCSPHIGHO2_02_FULL_40_28	0	0	0	0	1	0	0	0	Deltaproteobacteria	Deltaproteobacteria	norank
Deltaproteobacteria bacterium RIFCSPHIGHO2_02_FULL_60_17	1	1	1	1	1	0	0	0	Deltaproteobacteria	Deltaproteobacteria	norank
Deltaproteobacteria bacterium RIFCSPLOWO2_02_56_12	1	1	1	1	1	0	0	0	Deltaproteobacteria	Deltaproteobacteria	norank
Deltaproteobacteria bacterium RIFCSPLOWO2_02_FULL_47_10	0	0	0	0	1	0	0	0	Deltaproteobacteria	Deltaproteobacteria	norank
Deltaproteobacteria bacterium RIFCSPLOWO2_02_FULL_50_16	0	0	1	0	0	0	0	0	Deltaproteobacteria	Deltaproteobacteria	norank
Deltaproteobacteria bacterium RIFCSPLOWO2_02_FULL_57_26	1	1	1	1	1	0	0	0	Deltaproteobacteria	Deltaproteobacteria	norank
Deltaproteobacteria bacterium RIFCSPLOWO2_12_55_13	1	1	1	1	0	0	0	0	Deltaproteobacteria	Deltaproteobacteria	norank
Deltaproteobacteria bacterium RIFCSPLOWO2_12_FULL_40_28	0	0	1	0	1	0	0	0	Deltaproteobacteria	Deltaproteobacteria	norank
Deltaproteobacteria bacterium RIFCSPLOWO2_12_FULL_57_22	1	1	1	0	1	0	0	0	Deltaproteobacteria	Deltaproteobacteria	norank
Deltaproteobacteria bacterium RIFCSPLOWO2_12_FULL_60_16	1	0	0	1	1	0	0	0	Deltaproteobacteria	Deltaproteobacteria	norank
Deltaproteobacteria bacterium RIFCSPLOWO2_12_FULL_60_19	1	1	1	1	1	1	0	0	Deltaproteobacteria	Deltaproteobacteria	norank
Deltaproteobacteria bacterium RIFOXYA12_FULL_58_15	1	0	0	0	0	0	0	0	Deltaproteobacteria	Deltaproteobacteria	norank
Deltaproteobacteria bacterium RIFOXYA12_FULL_61_11	1	0	0	0	0	0	0	0	Deltaproteobacteria	Deltaproteobacteria	norank
Deltaproteobacteria bacterium RIFOXYA2_FULL_55_11	1	1	1	1	1	1	0	0	Deltaproteobacteria	Deltaproteobacteria	norank
Deltaproteobacteria bacterium RIFOXYB12_FULL_58_9	1	1	1	0	0	0	0	0	Deltaproteobacteria	Deltaproteobacteria	norank
Deltaproteobacteria bacterium RIFOXYB2_FULL_66_7	1	1	1	1	1	0	0	0	Deltaproteobacteria	Deltaproteobacteria	norank
Deltaproteobacteria bacterium RIFOXYD12_FULL_50_9	1	0	0	0	0	0	0	0	Deltaproteobacteria	Deltaproteobacteria	norank
Deltaproteobacteria bacterium RIFOXYD12_FULL_55_16	0	0	0	1	1	0	0	0	Deltaproteobacteria	Deltaproteobacteria	norank
Deltaproteobacteria bacterium RIFOXYD12_FULL_56_24	1	0	0	1	0	0	0	0	Deltaproteobacteria	Deltaproteobacteria	norank
Deltaproteobacteria bacterium RIFOXYD12_FULL_57_12	1	0	0	0	0	0	0	0	Deltaproteobacteria	Deltaproteobacteria	norank
Deltaproteobacteria bacterium RIFOXYD2_FULL_66_9	1	0	1	1	1	0	0	0	Deltaproteobacteria	Deltaproteobacteria	norank
Deltaproteobacteria bacterium SG8_13	1	1	1	0	0	0	0	0	Deltaproteobacteria	Deltaproteobacteria	norank
Deltaproteobacteria bacterium SM23_61	1	1	1	1	1	0	0	0	Deltaproteobacteria	Deltaproteobacteria	norank
Demetria terragena	1	0	0	0	0	0	0	0	Actinobacteria	Actinobacteria	Demetria
Denitratisoma oestradiolicum	0	1	0	0	0	0	0	0	Betaproteobacteria	Betaproteobacteria	Denitratisoma
Denitratisoma sp. DHT3	1	0	0	0	1	0	0	0	Betaproteobacteria	Betaproteobacteria	Denitratisoma
Denitromonas halophilus	1	0	0	0	0	0	0	0	Betaproteobacteria	Betaproteobacteria	Denitromonas
Denitrovibrio acetiphilus	1	0	0	0	0	0	0	0	Deferribacteres	Deferribacteres	Denitrovibrio
Dermacoccaceae bacterium C5-26	1	1	1	0	0	0	0	0	Actinobacteria	Actinobacteria	norank
Dermacoccus nishinomiyaensis	1	0	0	0	0	0	0	0	Actinobacteria	Actinobacteria	Dermacoccus
Derxia gummosa	1	0	0	0	0	0	0	0	Betaproteobacteria	Betaproteobacteria	Derxia
Derxia lacustris	1	0	0	0	0	0	0	0	Betaproteobacteria	Betaproteobacteria	Derxia
Desertiactinospora gelatinilytica	1	0	0	0	0	0	0	0	Actinobacteria	Actinobacteria	Desertiactinospora
Desertimonas flava	1	1	0	1	0	0	0	0	Actinobacteria	Acidimicrobiia	Desertimonas
Desulfacinum hydrothermale	1	0	0	0	0	0	0	0	Deltaproteobacteria	Deltaproteobacteria	Desulfacinum
Desulfacinum infernum	1	1	0	0	1	0	0	0	Deltaproteobacteria	Deltaproteobacteria	Desulfacinum
Desulfallas arcticus	1	0	0	0	0	0	0	0	Firmicutes	Clostridia	Desulfallas
Desulfallas gibsoniae	1	0	0	0	0	0	0	0	Firmicutes	Clostridia	Desulfallas
Desulfarculus baarsii	1	0	0	0	0	0	0	0	Deltaproteobacteria	Deltaproteobacteria	Desulfarculus
Desulfarculus sp.	1	0	0	0	0	0	0	0	Deltaproteobacteria	Deltaproteobacteria	Desulfarculus
Desulfatiglans anilini	1	0	0	1	1	0	0	0	Deltaproteobacteria	Deltaproteobacteria	Desulfatiglans
Desulfatirhabdium butyrativorans	1	0	1	1	1	0	0	0	Deltaproteobacteria	Deltaproteobacteria	Desulfatirhabdium
Desulfatitalea sp. BRH_c12	1	0	1	1	0	0	1	0	Deltaproteobacteria	Deltaproteobacteria	Desulfatitalea
Desulfatitalea tepidiphila	0	0	0	0	1	0	0	0	Deltaproteobacteria	Deltaproteobacteria	Desulfatitalea
Desulfitibacter sp. BRH_c19	0	0	0	1	0	0	0	0	Firmicutes	Clostridia	Desulfitibacter
Desulfitobacterium dichloroeliminans	0	0	1	0	0	0	0	0	Firmicutes	Clostridia	Desulfitobacterium
Desulfitobacterium hafniense	0	0	1	0	0	0	0	0	Firmicutes	Clostridia	Desulfitobacterium
Desulfobacca acetoxidans	1	0	1	1	0	0	1	0	Deltaproteobacteria	Deltaproteobacteria	Desulfobacca
Desulfobacca sp. 4484_104	1	0	0	0	0	0	0	0	Deltaproteobacteria	Deltaproteobacteria	Desulfobacca
Desulfobacca sp. RBG_16_58_9	1	0	1	0	1	0	0	0	Deltaproteobacteria	Deltaproteobacteria	Desulfobacca
Desulfobacca sp. RBG_16_60_12	1	1	1	1	1	0	1	0	Deltaproteobacteria	Deltaproteobacteria	Desulfobacca
Desulfobacteraceae bacterium	1	1	1	1	1	1	1	0	Deltaproteobacteria	Deltaproteobacteria	norank
Desulfobacteraceae bacterium 4484_190.2	1	1	0	1	0	0	0	0	Deltaproteobacteria	Deltaproteobacteria	norank
Desulfobacteraceae bacterium 4484_190.3	1	0	0	0	1	0	0	0	Deltaproteobacteria	Deltaproteobacteria	norank
Desulfobacteraceae bacterium 4572_130	1	0	0	0	0	0	0	0	Deltaproteobacteria	Deltaproteobacteria	norank
Desulfobacteraceae bacterium 4572_35.1	0	0	1	0	0	0	0	0	Deltaproteobacteria	Deltaproteobacteria	norank
Desulfobacteraceae bacterium 4572_89	1	0	0	0	0	0	0	0	Deltaproteobacteria	Deltaproteobacteria	norank
Desulfobacteraceae bacterium CG2_30_51_40	1	0	0	0	0	0	0	0	Deltaproteobacteria	Deltaproteobacteria	norank
Desulfobacteraceae bacterium IS3	1	0	0	0	0	0	0	0	Deltaproteobacteria	Deltaproteobacteria	norank
Desulfobacterales bacterium	1	0	0	0	0	0	0	0	Deltaproteobacteria	Deltaproteobacteria	norank
Desulfobacterales bacterium C00003104	0	1	0	0	0	0	0	0	Deltaproteobacteria	Deltaproteobacteria	norank
Desulfobacterales bacterium CG07_land_8_20_14_0_80_52_14	1	0	0	0	0	0	0	0	Deltaproteobacteria	Deltaproteobacteria	norank
Desulfobacterales bacterium CG23_combo_of_CG06-09_8_20_14_all_51_8	1	0	0	0	0	0	0	0	Deltaproteobacteria	Deltaproteobacteria	norank
Desulfobacterales bacterium CG23_combo_of_CG06-09_8_20_14_all_52_9	1	0	0	0	0	0	0	0	Deltaproteobacteria	Deltaproteobacteria	norank
Desulfobacterales bacterium PC51MH44	1	0	0	0	0	0	0	0	Deltaproteobacteria	Deltaproteobacteria	norank
Desulfobacterales bacterium S5133MH16	1	0	0	0	0	0	0	0	Deltaproteobacteria	Deltaproteobacteria	norank
Desulfobacterales bacterium S5133MH4	1	0	0	0	0	0	0	0	Deltaproteobacteria	Deltaproteobacteria	norank
Desulfobacterales bacterium S7086C20	0	0	0	1	0	0	0	0	Deltaproteobacteria	Deltaproteobacteria	norank
Desulfobacterales bacterium SG8_35	0	0	0	1	0	0	0	0	Deltaproteobacteria	Deltaproteobacteria	norank
Desulfobacterium sp. 4572_20	0	0	1	0	0	0	0	0	Deltaproteobacteria	Deltaproteobacteria	Desulfobacterium
Desulfobacula sp. GWF2_41_7	0	0	1	0	0	0	0	0	Deltaproteobacteria	Deltaproteobacteria	Desulfobacula
Desulfobacula sp. RIFOXYA12_FULL_46_16	0	0	0	1	0	0	0	0	Deltaproteobacteria	Deltaproteobacteria	Desulfobacula
Desulfobulbaceae bacterium	1	0	1	0	0	0	0	0	Deltaproteobacteria	Deltaproteobacteria	norank
Desulfobulbaceae bacterium A2	1	0	0	0	0	0	0	0	Deltaproteobacteria	Deltaproteobacteria	norank
Desulfobulbaceae bacterium BRH_c16a	1	0	0	0	0	0	0	0	Deltaproteobacteria	Deltaproteobacteria	norank
Desulfobulbaceae bacterium DB1	1	0	0	1	0	0	0	0	Deltaproteobacteria	Deltaproteobacteria	norank
Desulfobulbaceae bacterium S3730MH12	0	0	1	0	0	0	0	0	Deltaproteobacteria	Deltaproteobacteria	norank
Desulfobulbus elongatus	1	0	0	0	0	0	0	0	Deltaproteobacteria	Deltaproteobacteria	Desulfobulbus
Desulfobulbus japonicus	1	0	0	0	0	0	0	0	Deltaproteobacteria	Deltaproteobacteria	Desulfobulbus
Desulfobulbus propionicus	1	0	0	0	0	0	0	0	Deltaproteobacteria	Deltaproteobacteria	Desulfobulbus
Desulfocapsa sulfexigens	1	0	0	0	0	0	0	0	Deltaproteobacteria	Deltaproteobacteria	Desulfocapsa
Desulfocarbo indianensis	1	0	1	1	0	0	0	0	Deltaproteobacteria	Deltaproteobacteria	Desulfocarbo
Desulfococcus multivorans	1	0	0	0	1	0	0	0	Deltaproteobacteria	Deltaproteobacteria	Desulfococcus
Desulfococcus sp. 4484_241	0	1	0	0	0	0	0	0	Deltaproteobacteria	Deltaproteobacteria	Desulfococcus
Desulfococcus sp. 4484_242	1	0	1	0	0	0	0	0	Deltaproteobacteria	Deltaproteobacteria	Desulfococcus
Desulfocucumis palustris	1	0	0	0	0	0	0	0	Firmicutes	Clostridia	Desulfocucumis
Desulfocurvibacter africanus	0	1	0	0	0	0	0	0	Deltaproteobacteria	Deltaproteobacteria	Desulfocurvibacter
Desulfofaba hansenii	0	0	0	1	0	0	0	0	Deltaproteobacteria	Deltaproteobacteria	Desulfofaba
Desulfofarcimen intricatum	1	0	0	0	0	0	0	0	Firmicutes	Clostridia	Desulfofarcimen
Desulfofundulus australicus	1	0	0	0	0	0	0	0	Firmicutes	Clostridia	Desulfofundulus
Desulfofundulus kuznetsovii	1	0	0	0	0	0	0	0	Firmicutes	Clostridia	Desulfofundulus
Desulfofundulus thermocisternus	1	0	0	0	0	0	0	0	Firmicutes	Clostridia	Desulfofundulus
Desulfofustis glycolicus	1	0	0	0	0	0	0	0	Deltaproteobacteria	Deltaproteobacteria	Desulfofustis
Desulfoglaeba alkanexedens	1	0	0	0	0	0	0	0	Deltaproteobacteria	Deltaproteobacteria	Desulfoglaeba
Desulfohalobium retbaense	1	0	0	0	0	0	0	0	Deltaproteobacteria	Deltaproteobacteria	Desulfohalobium
Desulfohalotomaculum alkaliphilum	1	0	0	0	0	0	0	0	Firmicutes	Clostridia	Desulfohalotomaculum
Desulfoluna spongiiphila	1	0	0	0	1	0	0	0	Deltaproteobacteria	Deltaproteobacteria	Desulfoluna
Desulfomicrobium baculatum	1	1	0	0	0	0	0	0	Deltaproteobacteria	Deltaproteobacteria	Desulfomicrobium
Desulfomonile tiedjei	1	1	1	1	0	1	0	0	Deltaproteobacteria	Deltaproteobacteria	Desulfomonile
Desulfonatronospira thiodismutans	1	0	0	0	0	0	0	0	Deltaproteobacteria	Deltaproteobacteria	Desulfonatronospira
Desulfonatronum lacustre	0	0	1	0	0	0	0	0	Deltaproteobacteria	Deltaproteobacteria	Desulfonatronum
Desulfonatronum sp. SC1	1	0	0	0	0	0	0	0	Deltaproteobacteria	Deltaproteobacteria	Desulfonatronum
Desulfonatronum thiodismutans	1	0	0	0	0	0	0	0	Deltaproteobacteria	Deltaproteobacteria	Desulfonatronum
Desulfopila sp. IMCC35006	0	0	0	0	1	0	0	0	Deltaproteobacteria	Deltaproteobacteria	Desulfopila
Desulforhopalus singaporensis	0	0	0	0	1	0	0	0	Deltaproteobacteria	Deltaproteobacteria	Desulforhopalus
Desulfosarcina alkanivorans	1	0	0	0	0	0	0	0	Deltaproteobacteria	Deltaproteobacteria	Desulfosarcina
Desulfosarcina cetonica	1	0	1	0	0	0	0	0	Deltaproteobacteria	Deltaproteobacteria	Desulfosarcina
Desulfosarcina ovata	1	0	1	0	0	0	0	0	Deltaproteobacteria	Deltaproteobacteria	Desulfosarcina
Desulfosarcina widdelii	1	0	0	0	0	0	0	0	Deltaproteobacteria	Deltaproteobacteria	Desulfosarcina
Desulfosporosinus lacus	1	0	0	0	0	0	0	0	Firmicutes	Clostridia	Desulfosporosinus
Desulfosporosinus sp. BRH_c37	0	1	0	0	0	0	0	0	Firmicutes	Clostridia	Desulfosporosinus
Desulfosporosinus sp. Sb-LF	0	1	0	0	0	0	0	0	Firmicutes	Clostridia	Desulfosporosinus
Desulfotalea sp.	1	0	0	0	0	0	0	0	Deltaproteobacteria	Deltaproteobacteria	Desulfotalea
Desulfotignum balticum	1	0	0	0	0	0	0	0	Deltaproteobacteria	Deltaproteobacteria	Desulfotignum
Desulfotignum phosphitoxidans	0	0	0	1	0	0	0	0	Deltaproteobacteria	Deltaproteobacteria	Desulfotignum
Desulfotomaculum aeronauticum	1	0	0	0	0	0	0	0	Firmicutes	Clostridia	Desulfotomaculum
Desulfotomaculum gibsoniae	0	1	0	0	0	0	0	0	Firmicutes	Clostridia	Desulfotomaculum
Desulfotomaculum thermocisternum	1	1	0	0	0	0	0	0	Firmicutes	Clostridia	Desulfotomaculum
Desulfovibrio africanus	0	1	0	0	0	0	0	0	Deltaproteobacteria	Deltaproteobacteria	Desulfovibrio
Desulfovibrio alaskensis	1	0	0	0	0	0	0	0	Deltaproteobacteria	Deltaproteobacteria	Desulfovibrio
Desulfovibrio aminophilus	1	0	0	0	0	0	0	0	Deltaproteobacteria	Deltaproteobacteria	Desulfovibrio
Desulfovibrio bizertensis	1	0	0	0	0	0	0	0	Deltaproteobacteria	Deltaproteobacteria	Desulfovibrio
Desulfovibrio desulfuricans	0	1	0	0	0	0	0	0	Deltaproteobacteria	Deltaproteobacteria	Desulfovibrio
Desulfovibrio gigas	1	0	0	0	0	0	0	0	Deltaproteobacteria	Deltaproteobacteria	Desulfovibrio
Desulfovibrio gracilis	0	0	0	1	0	0	0	0	Deltaproteobacteria	Deltaproteobacteria	Desulfovibrio
Desulfovibrio inopinatus	1	0	0	0	0	0	0	0	Deltaproteobacteria	Deltaproteobacteria	Desulfovibrio
Desulfovibrio mexicanus	0	0	0	1	0	0	0	0	Deltaproteobacteria	Deltaproteobacteria	Desulfovibrio
Desulfovibrio oxyclinae	0	0	1	0	0	0	0	0	Deltaproteobacteria	Deltaproteobacteria	Desulfovibrio
Desulfovibrio sp. FW1012B	1	0	0	0	0	0	0	0	Deltaproteobacteria	Deltaproteobacteria	Desulfovibrio
Desulfovibrio sp. L21-Syr-AB	1	0	0	0	0	0	0	0	Deltaproteobacteria	Deltaproteobacteria	Desulfovibrio
Desulfovibrio sp. X2	0	1	0	0	0	0	0	0	Deltaproteobacteria	Deltaproteobacteria	Desulfovibrio
Desulfurispirillum indicum	0	0	1	0	0	0	0	0	Chrysiogenetes	Chrysiogenetes	Desulfurispirillum
Desulfurispora thermophila	1	0	0	0	0	0	0	0	Firmicutes	Clostridia	Desulfurispora
Desulfurivibrio sp.	1	0	0	0	0	0	1	0	Deltaproteobacteria	Deltaproteobacteria	Desulfurivibrio
Desulfuromonadaceae bacterium GWB2_53_15	0	0	0	1	0	0	0	0	Deltaproteobacteria	Deltaproteobacteria	norank
Desulfuromonadales bacterium	1	0	0	1	0	0	0	0	Deltaproteobacteria	Deltaproteobacteria	norank
Desulfuromonadales bacterium C00003093	1	0	0	0	0	0	0	0	Deltaproteobacteria	Deltaproteobacteria	norank
Desulfuromonadales bacterium C00003094	1	0	0	0	0	0	0	0	Deltaproteobacteria	Deltaproteobacteria	norank
Desulfuromonas acetexigens	1	0	0	0	0	0	0	0	Deltaproteobacteria	Deltaproteobacteria	Desulfuromonas
Desulfuromonas soudanensis	1	0	0	0	0	0	0	0	Deltaproteobacteria	Deltaproteobacteria	Desulfuromonas
Desulfuromonas sp.	1	1	0	0	0	0	1	0	Deltaproteobacteria	Deltaproteobacteria	Desulfuromonas
Desulfuromonas sp. AOP6	1	0	0	0	0	0	0	0	Deltaproteobacteria	Deltaproteobacteria	Desulfuromonas
Desulfuromonas sp. DDH964	0	0	1	0	0	0	0	0	Deltaproteobacteria	Deltaproteobacteria	Desulfuromonas
Desulfuromonas sp. TF	1	1	1	0	0	1	0	0	Deltaproteobacteria	Deltaproteobacteria	Desulfuromonas
Desulfuromusa kysingii	0	0	1	0	0	0	0	0	Deltaproteobacteria	Deltaproteobacteria	Desulfuromusa
Dethiosulfatarculus sandiegensis	1	0	0	0	0	0	0	0	Deltaproteobacteria	Deltaproteobacteria	Dethiosulfatarculus
Devosia enhydra	1	0	0	1	0	0	0	0	Alphaproteobacteria	Alphaproteobacteria	Devosia
Devosia insulae	0	1	0	0	0	0	0	0	Alphaproteobacteria	Alphaproteobacteria	Devosia
Devosia sp. 17-2-E-8	1	0	0	0	0	0	0	0	Alphaproteobacteria	Alphaproteobacteria	Devosia
Devosia sp. 67-54	1	0	0	0	0	0	0	0	Alphaproteobacteria	Alphaproteobacteria	Devosia
Devosia sp. A16	0	0	0	1	0	0	0	0	Alphaproteobacteria	Alphaproteobacteria	Devosia
Devosia sp. DBB001	1	0	0	0	0	0	0	0	Alphaproteobacteria	Alphaproteobacteria	Devosia
Devosia sp. H5989	0	0	0	1	0	0	0	0	Alphaproteobacteria	Alphaproteobacteria	Devosia
Devosia sp. Root436	0	0	0	1	0	0	0	0	Alphaproteobacteria	Alphaproteobacteria	Devosia
Diaminobutyricibacter tongyongensis	1	0	0	0	0	0	0	0	Actinobacteria	Actinobacteria	Diaminobutyricibacter
Diaphorobacter polyhydroxybutyrativorans	1	0	0	0	0	0	0	0	Betaproteobacteria	Betaproteobacteria	Diaphorobacter
Diaphorobacter sp. LR2014-1	1	0	0	0	0	0	0	0	Betaproteobacteria	Betaproteobacteria	Diaphorobacter
Dichotomicrobium thermohalophilum	1	0	0	0	0	0	0	0	Alphaproteobacteria	Alphaproteobacteria	Dichotomicrobium
Dictyobacter alpinus	1	0	0	1	0	0	0	0	Chloroflexi	Ktedonobacteria	Dictyobacter
Dictyobacter aurantiacus	1	1	0	1	0	0	0	0	Chloroflexi	Ktedonobacteria	Dictyobacter
Dictyobacter kobayashii	1	1	0	1	1	0	0	0	Chloroflexi	Ktedonobacteria	Dictyobacter
Dictyobacter sp. Uno17	1	1	0	0	0	0	0	0	Chloroflexi	Ktedonobacteria	Dictyobacter
Dictyobacter vulcani	1	1	0	0	1	0	0	0	Chloroflexi	Ktedonobacteria	Dictyobacter
Dictyoglomus sp. NZ13-RE01	1	0	0	0	0	0	0	0	Dictyoglomi	Dictyoglomia	Dictyoglomus
Dissulfurirhabdus thermomarina	1	0	0	0	0	0	0	0	Deltaproteobacteria	Deltaproteobacteria	Dissulfurirhabdus
Dokdonella fugitiva	1	0	0	0	0	0	0	0	Gammaproteobacteria	Gammaproteobacteria	Dokdonella
Dokdonella immobilis	1	0	0	1	1	0	0	0	Gammaproteobacteria	Gammaproteobacteria	Dokdonella
Dokdonella koreensis	1	0	0	0	0	0	0	0	Gammaproteobacteria	Gammaproteobacteria	Dokdonella
Dongia mobilis	1	1	1	0	0	0	0	0	Alphaproteobacteria	Alphaproteobacteria	Dongia
Dongia sp. URHE0060	1	1	1	1	1	0	0	0	Alphaproteobacteria	Alphaproteobacteria	Dongia
Dorcoceras hygrometricum	1	0	0	0	0	0	0	0	Streptophyta	norank	Dorcoceras
Dorea formicigenerans	1	0	0	0	1	0	0	0	Firmicutes	Clostridia	Dorea
Dorea longicatena	1	1	0	1	1	0	1	0	Firmicutes	Clostridia	Dorea
Dorea sp. BIOML-A1	1	0	0	0	0	0	0	0	Firmicutes	Clostridia	Dorea
Duganella sacchari	0	0	1	0	0	0	0	0	Betaproteobacteria	Betaproteobacteria	Duganella
Duganella sp. BJB480	1	0	0	0	0	0	0	0	Betaproteobacteria	Betaproteobacteria	Duganella
Duganella sp. BK054	1	0	0	0	0	0	0	0	Betaproteobacteria	Betaproteobacteria	Duganella
Duganella sp. DN04	1	0	0	0	0	0	0	0	Betaproteobacteria	Betaproteobacteria	Duganella
Duganella sp. Root1480D1	1	0	0	0	0	0	0	0	Betaproteobacteria	Betaproteobacteria	Duganella
Duganella sp. Root198D2	0	0	1	0	0	0	0	0	Betaproteobacteria	Betaproteobacteria	Duganella
Dyadobacter beijingensis	1	0	0	0	0	0	0	0	Bacteroidetes	Cytophagia	Dyadobacter
Dyadobacter sp. 32	1	0	0	0	0	0	0	0	Bacteroidetes	Cytophagia	Dyadobacter
Dyella ginsengisoli	0	0	0	0	1	0	0	0	Gammaproteobacteria	Gammaproteobacteria	Dyella
Dyella japonica	1	0	0	1	1	0	0	0	Gammaproteobacteria	Gammaproteobacteria	Dyella
Dyella jiangningensis	1	0	0	0	1	0	0	0	Gammaproteobacteria	Gammaproteobacteria	Dyella
Dyella marensis	1	0	0	0	0	0	0	0	Gammaproteobacteria	Gammaproteobacteria	Dyella
Dyella soli	1	0	0	0	0	0	0	0	Gammaproteobacteria	Gammaproteobacteria	Dyella
Dyella sp. 4G-K06	1	0	0	0	0	0	0	0	Gammaproteobacteria	Gammaproteobacteria	Dyella
Dyella sp. 4MSK11	1	0	0	0	0	0	0	0	Gammaproteobacteria	Gammaproteobacteria	Dyella
Dyella sp. C9	1	0	0	0	0	0	0	0	Gammaproteobacteria	Gammaproteobacteria	Dyella
Dyella sp. DHG54	1	1	0	0	1	0	0	0	Gammaproteobacteria	Gammaproteobacteria	Dyella
Dyella sp. DHOA06	1	0	0	0	0	0	0	0	Gammaproteobacteria	Gammaproteobacteria	Dyella
Dyella sp. OK004	1	0	1	1	0	0	0	0	Gammaproteobacteria	Gammaproteobacteria	Dyella
Dyella sp. S184	1	0	0	0	0	0	0	0	Gammaproteobacteria	Gammaproteobacteria	Dyella
[truncated: 3,365 more rows]

## Sheet: Table S3
Table S3 N-tranforming species in marine ecosystem and their encoding N-pathways. 1 represents encoding the N-pathway and 0 means not
species	Ammonia assimilation	Assimilatory nitrate reduction	Dissimilatory nitrate to nitrite	Dissimilatory nitrite to ammonia	Denitrification	Nitrification	Nitrogen fixation	Anammox	Phylum	Class	Genus
'Osedax' symbiont bacterium Rs2_46_30_T18	0	1	0	0	1	0	0	0	norank	norank	norank
[Candida] inconspicua	0	1	0	0	0	0	0	0	Ascomycota	Saccharomycetes	Pichia
[Clostridium] asparagiforme	1	0	0	0	0	0	0	0	Firmicutes	Clostridia	Lachnoclostridium
[Clostridium] clostridioforme	1	0	0	0	0	0	0	0	Firmicutes	Clostridia	Lachnoclostridium
[Clostridium] thermoalcaliphilum	1	0	0	0	0	0	0	0	Firmicutes	Clostridia	norank
[Clostridium] ultunense	1	0	0	0	0	0	0	0	Firmicutes	Tissierellia	norank
[Eubacterium] rectale	0	0	0	0	1	0	0	0	Firmicutes	Clostridia	norank
[Flexibacter] sp. ATCC 35208	1	0	0	0	0	0	0	0	Bacteroidetes	Chitinophagia	Chitinophaga
[Leptolyngbya] sp. JSC-1	1	0	0	1	0	0	0	0	Cyanobacteria	norank	norank
[Nectria] haematococca	1	0	0	0	0	0	0	0	Ascomycota	Sordariomycetes	Fusarium
[Oscillatoria] sp. PCC 6506	1	0	0	1	0	0	0	0	Cyanobacteria	norank	Kamptonema
[Polyangium] brachysporum	0	0	0	0	1	0	0	0	Betaproteobacteria	Betaproteobacteria	norank
[Scytonema hofmanni] UTEX B 1581	1	0	0	0	0	0	0	0	Cyanobacteria	norank	Tolypothrix
Abditibacterium utsteinense	1	0	0	0	0	0	0	0	Abditibacteriota	Abditibacteria	Abditibacterium
Abyssibacter profundi	1	1	1	1	1	0	0	0	Gammaproteobacteria	Gammaproteobacteria	Abyssibacter
Acanthamoeba castellanii	1	1	0	0	0	0	0	0	Discosea	norank	Acanthamoeba
Acaryochloris marina	0	0	0	1	0	0	0	0	Cyanobacteria	norank	Acaryochloris
Acaryochloris sp. CCMEE 5410	1	0	0	0	0	0	0	0	Cyanobacteria	norank	Acaryochloris
Acaryochloris sp. RCC1774	1	0	0	1	0	0	0	0	Cyanobacteria	norank	Acaryochloris
Acetobacter aceti	1	0	0	0	0	0	0	0	Alphaproteobacteria	Alphaproteobacteria	Acetobacter
Acetobacter ascendens	1	0	0	0	0	0	0	0	Alphaproteobacteria	Alphaproteobacteria	Acetobacter
Acetobacter cibinongensis	1	0	0	0	0	0	0	0	Alphaproteobacteria	Alphaproteobacteria	Acetobacter
Acetobacter fabarum	1	0	0	0	0	0	0	0	Alphaproteobacteria	Alphaproteobacteria	Acetobacter
Acetobacter pasteurianus	1	0	0	0	0	0	0	0	Alphaproteobacteria	Alphaproteobacteria	Acetobacter
Acetobacter peroxydans	1	0	0	0	0	0	0	0	Alphaproteobacteria	Alphaproteobacteria	Acetobacter
Acetobacter tropicalis	1	0	0	0	0	0	0	0	Alphaproteobacteria	Alphaproteobacteria	Acetobacter
Acetobacteraceae bacterium	1	0	0	1	0	0	0	0	Alphaproteobacteria	Alphaproteobacteria	norank
Acetobacteraceae bacterium AT-5844	1	1	0	0	1	0	0	0	Alphaproteobacteria	Alphaproteobacteria	norank
Acetobacteraceae bacterium DB1506	0	1	0	0	0	0	0	0	Alphaproteobacteria	Alphaproteobacteria	norank
Acetobacteroides hydrogenigenes	1	0	0	0	0	0	0	0	Bacteroidetes	Bacteroidia	Acetobacteroides
Acetohalobium arabaticum	1	0	0	0	0	0	0	0	Firmicutes	Clostridia	Acetohalobium
Acetomicrobium flavidum	1	0	0	0	0	0	0	0	Synergistetes	Synergistia	Acetomicrobium
Achlya hypogyna	0	1	0	0	0	0	0	0	norank	Oomycetes	Achlya
Achromatium sp. WMS2	1	0	0	0	0	0	0	0	Gammaproteobacteria	Gammaproteobacteria	Achromatium
Achromobacter denitrificans	1	0	0	0	0	0	0	0	Betaproteobacteria	Betaproteobacteria	Achromobacter
Achromobacter ruhlandii	1	0	0	0	0	0	0	0	Betaproteobacteria	Betaproteobacteria	Achromobacter
Achromobacter spanius	1	0	1	1	1	0	0	0	Betaproteobacteria	Betaproteobacteria	Achromobacter
Achromobacter xylosoxidans	1	0	0	0	1	0	0	0	Betaproteobacteria	Betaproteobacteria	Achromobacter
Acidaminobacter hydrogenoformans	1	0	0	0	0	0	0	0	Firmicutes	Clostridia	Acidaminobacter
Acidaminobacter sp.	1	0	0	0	0	0	0	0	Firmicutes	Clostridia	Acidaminobacter
Acidibacillus ferrooxidans	1	0	0	0	1	0	0	0	Firmicutes	Bacilli	Acidibacillus
Acidibrevibacterium fodinaquatile	0	1	0	0	0	0	0	0	Alphaproteobacteria	Alphaproteobacteria	Acidibrevibacterium
Acidiferrobacter sp.	1	0	0	0	0	0	0	0	Gammaproteobacteria	Gammaproteobacteria	Acidiferrobacter
Acidiferrobacteraceae bacterium	1	1	1	1	1	0	0	0	Gammaproteobacteria	Gammaproteobacteria	norank
Acidihalobacter ferrooxidans	1	0	0	0	0	0	0	0	Gammaproteobacteria	Gammaproteobacteria	Acidihalobacter
Acidihalobacter prosperus	1	0	0	0	0	0	0	0	Gammaproteobacteria	Gammaproteobacteria	Acidihalobacter
Acidimangrovimonas indica	0	0	0	1	0	0	0	0	Alphaproteobacteria	Alphaproteobacteria	Acidimangrovimonas
Acidimangrovimonas sediminis	1	0	0	0	0	0	0	0	Alphaproteobacteria	Alphaproteobacteria	Acidimangrovimonas
Acidimicrobiaceae bacterium	1	1	1	1	1	0	1	0	Actinobacteria	Acidimicrobiia	norank
Acidimicrobiaceae bacterium TMED210	1	0	0	0	0	0	0	0	Actinobacteria	Acidimicrobiia	norank
Acidimicrobiaceae bacterium TMED244	1	1	0	0	0	0	0	0	Actinobacteria	Acidimicrobiia	norank
Acidimicrobiaceae bacterium TMED77	0	1	0	0	0	0	0	0	Actinobacteria	Acidimicrobiia	norank
Acidimicrobiales bacterium	1	0	0	1	1	1	0	0	Actinobacteria	Acidimicrobiia	norank
Acidimicrobiales bacterium mtb01	1	0	0	1	0	0	0	0	Actinobacteria	Acidimicrobiia	norank
Acidimicrobiia bacterium	1	1	1	1	1	0	0	0	Actinobacteria	Acidimicrobiia	norank
Acidimicrobium ferrooxidans	1	0	0	0	0	0	0	0	Actinobacteria	Acidimicrobiia	Acidimicrobium
Acidiphilium sp. 37-60-79	1	0	0	0	0	0	0	0	Alphaproteobacteria	Alphaproteobacteria	Acidiphilium
Acidipila dinghuensis	1	0	0	0	0	0	0	0	Acidobacteria	Acidobacteriia	Acidipila
Acidipila rosea	0	0	0	0	1	0	0	0	Acidobacteria	Acidobacteriia	Acidipila
Acidipila sp.	1	0	0	0	0	0	0	0	Acidobacteria	Acidobacteriia	Acidipila
Acidipila sp. EB88	0	0	0	1	0	0	0	0	Acidobacteria	Acidobacteriia	Acidipila
Acidisarcina polymorpha	1	1	0	0	0	0	0	0	Acidobacteria	Acidobacteriia	Acidisarcina
Acidisoma sp. S159	0	0	0	0	1	0	0	0	Alphaproteobacteria	Alphaproteobacteria	Acidisoma
Acidisphaera rubrifaciens	1	0	0	0	0	0	0	0	Alphaproteobacteria	Alphaproteobacteria	Acidisphaera
Acidisphaera sp. S103	0	0	0	1	0	0	0	0	Alphaproteobacteria	Alphaproteobacteria	Acidisphaera
Acidithiobacillales bacterium SG8_45	1	0	0	1	0	1	0	0	Acidithiobacillia	Acidithiobacillia	norank
Acidithiobacillales bacterium SM1_46	1	0	0	0	0	0	0	0	Acidithiobacillia	Acidithiobacillia	norank
Acidithiobacillales bacterium SM23_46	1	0	1	0	1	0	0	0	Acidithiobacillia	Acidithiobacillia	norank
Acidithiobacillus ferrianus	1	0	0	0	0	0	0	0	Acidithiobacillia	Acidithiobacillia	Acidithiobacillus
Acidithiobacillus sp.	1	1	0	0	1	0	0	0	Acidithiobacillia	Acidithiobacillia	Acidithiobacillus
Acidithiobacillus sulfuriphilus	1	0	0	0	0	0	0	0	Acidithiobacillia	Acidithiobacillia	Acidithiobacillus
Acidobacteria bacterium	1	1	1	1	1	1	1	1	Acidobacteria	norank	norank
Acidobacteria bacterium 13_1_20CM_2_57_8	1	0	0	0	0	0	0	0	Acidobacteria	norank	norank
Acidobacteria bacterium 13_1_20CM_2_60_10	1	0	0	0	0	0	0	0	Acidobacteria	norank	norank
Acidobacteria bacterium 13_1_20CM_2_65_9	1	1	0	0	0	0	0	0	Acidobacteria	norank	norank
Acidobacteria bacterium 13_1_20CM_2_68_14	1	0	0	0	1	0	0	0	Acidobacteria	norank	norank
Acidobacteria bacterium 13_1_20CM_2_68_7	1	0	0	0	1	0	0	0	Acidobacteria	norank	norank
Acidobacteria bacterium 13_1_20CM_3_53_8	1	1	1	0	0	0	0	0	Acidobacteria	norank	norank
Acidobacteria bacterium 13_1_20CM_58_21	1	0	0	0	0	0	0	0	Acidobacteria	norank	norank
Acidobacteria bacterium 13_1_40CM_2_56_11	0	0	0	1	0	0	0	0	Acidobacteria	norank	norank
Acidobacteria bacterium 13_1_40CM_2_56_5	1	0	0	0	0	0	0	0	Acidobacteria	norank	norank
Acidobacteria bacterium 13_1_40CM_2_60_7	1	0	0	0	0	0	0	0	Acidobacteria	norank	norank
Acidobacteria bacterium 13_1_40CM_2_68_10	0	0	0	1	0	0	0	0	Acidobacteria	norank	norank
Acidobacteria bacterium 13_1_40CM_2_68_5	1	0	0	0	0	0	0	0	Acidobacteria	norank	norank
Acidobacteria bacterium 13_1_40CM_3_56_11	1	0	0	1	0	0	0	0	Acidobacteria	norank	norank
Acidobacteria bacterium 13_1_40CM_3_65_5	1	1	0	0	0	0	0	0	Acidobacteria	norank	norank
Acidobacteria bacterium 13_1_40CM_4_57_6	1	0	0	0	0	0	0	0	Acidobacteria	norank	norank
Acidobacteria bacterium 13_1_40CM_4_58_4	1	0	0	0	0	0	0	0	Acidobacteria	norank	norank
Acidobacteria bacterium 13_1_40CM_4_65_8	0	0	0	1	0	0	0	0	Acidobacteria	norank	norank
Acidobacteria bacterium 13_1_40CM_4_69_4	1	0	0	0	0	0	0	0	Acidobacteria	norank	norank
Acidobacteria bacterium 13_1_40CM_56_16	1	0	0	0	0	0	0	0	Acidobacteria	norank	norank
Acidobacteria bacterium 13_1_40CM_65_14	1	0	1	0	1	0	0	0	Acidobacteria	norank	norank
Acidobacteria bacterium 13_2_20CM_2_66_4	1	0	0	0	0	0	0	0	Acidobacteria	norank	norank
Acidobacteria bacterium 13_2_20CM_57_17	0	1	0	0	0	0	0	0	Acidobacteria	norank	norank
Acidobacteria bacterium 13_2_20CM_57_7	1	0	0	0	0	0	0	0	Acidobacteria	norank	norank
Acidobacteria bacterium 37-71-11	1	0	0	0	0	0	0	0	Acidobacteria	norank	norank
Acidobacteria bacterium AB60	1	1	0	0	1	0	0	0	Acidobacteria	norank	norank
Acidobacteria bacterium CG_4_9_14_3_um_filter_49_7	0	0	0	0	0	1	0	0	Acidobacteria	norank	norank
Acidobacteria bacterium Mor1	1	1	1	1	1	1	0	0	Acidobacteria	norank	norank
Acidobacteria bacterium OLB17	1	0	0	0	0	0	0	0	Acidobacteria	norank	norank
Acidobacteria bacterium RBG_16_70_10	1	0	0	1	1	1	0	0	Acidobacteria	norank	norank
Acidobacteria bacterium RIFCSPHIGHO2_01_FULL_67_28	1	1	0	1	1	0	0	0	Acidobacteria	norank	norank
Acidobacteria bacterium RIFCSPHIGHO2_02_FULL_67_57	1	1	1	0	1	0	0	0	Acidobacteria	norank	norank
Acidobacteria bacterium RIFCSPHIGHO2_12_FULL_67_30	1	1	0	1	0	0	0	0	Acidobacteria	norank	norank
Acidobacteria bacterium RIFCSPLOWO2_02_FULL_59_13	1	1	1	1	0	0	0	0	Acidobacteria	norank	norank
Acidobacteria bacterium RIFCSPLOWO2_02_FULL_60_20	1	1	1	1	0	0	0	0	Acidobacteria	norank	norank
Acidobacteria bacterium RIFCSPLOWO2_02_FULL_61_28	1	1	0	1	0	0	0	0	Acidobacteria	norank	norank
Acidobacteria bacterium RIFCSPLOWO2_02_FULL_64_15	1	0	1	0	0	0	0	0	Acidobacteria	norank	norank
Acidobacteria bacterium RIFCSPLOWO2_02_FULL_65_29	1	0	0	0	0	0	0	0	Acidobacteria	norank	norank
Acidobacteria bacterium RIFCSPLOWO2_02_FULL_67_21	1	0	0	0	0	0	0	0	Acidobacteria	norank	norank
Acidobacteria bacterium RIFCSPLOWO2_12_FULL_54_10	1	1	1	0	0	0	0	0	Acidobacteria	norank	norank
Acidobacteria bacterium RIFCSPLOWO2_12_FULL_59_11	1	1	1	1	1	0	0	0	Acidobacteria	norank	norank
Acidobacteria bacterium RIFCSPLOWO2_12_FULL_60_22	1	1	1	1	1	1	0	1	Acidobacteria	norank	norank
Acidobacteria bacterium RIFCSPLOWO2_12_FULL_65_11	1	0	0	0	1	0	0	0	Acidobacteria	norank	norank
Acidobacteria bacterium RIFCSPLOWO2_12_FULL_66_10	0	0	0	0	1	0	0	0	Acidobacteria	norank	norank
Acidobacteria bacterium RIFCSPLOWO2_12_FULL_66_21	1	0	1	0	1	0	0	0	Acidobacteria	norank	norank
Acidobacteria bacterium RIFCSPLOWO2_12_FULL_67_14	1	0	1	0	1	0	0	0	Acidobacteria	norank	norank
Acidobacteria bacterium RIFCSPLOWO2_12_FULL_67_14b	1	0	0	0	0	0	0	0	Acidobacteria	norank	norank
Acidobacteria bacterium RIFCSPLOWO2_12_FULL_68_19	1	1	0	0	0	0	0	0	Acidobacteria	norank	norank
Acidobacteria bacterium SCN 69-37	0	0	0	0	1	0	0	0	Acidobacteria	norank	norank
Acidobacteriaceae bacterium KBS 146	0	1	0	0	0	0	0	0	Acidobacteria	Acidobacteriia	norank
Acidobacteriaceae bacterium KBS 83	1	0	0	0	0	0	0	0	Acidobacteria	Acidobacteriia	norank
Acidobacteriaceae bacterium KBS 89	1	0	0	0	1	0	0	0	Acidobacteria	Acidobacteriia	norank
Acidobacteriaceae bacterium TAA 166	0	1	0	0	0	0	0	0	Acidobacteria	Acidobacteriia	norank
Acidobacteriaceae bacterium URHE0068	1	1	1	0	0	0	0	0	Acidobacteria	Acidobacteriia	norank
Acidobacteriales bacterium 59-55	0	0	0	1	0	0	0	0	Acidobacteria	Acidobacteriia	norank
Acidobacteriia bacterium	1	1	0	1	1	1	0	0	Acidobacteria	Acidobacteriia	norank
Acidobacteriia bacterium AA117	1	1	0	0	1	0	0	0	Acidobacteria	Acidobacteriia	norank
Acidobacteriia bacterium SbA2	1	0	0	0	0	0	0	0	Acidobacteria	Acidobacteriia	norank
Acidobacterium ailaaui	0	1	0	1	0	0	0	0	Acidobacteria	Acidobacteriia	Acidobacterium
Acidobacterium sp. S8	0	0	0	0	1	0	0	0	Acidobacteria	Acidobacteriia	Acidobacterium
Acidocella sp. 20-57-95	1	0	0	0	0	0	0	0	Alphaproteobacteria	Alphaproteobacteria	Acidocella
Acidocella sp. 35-58-6	0	1	0	0	0	0	0	0	Alphaproteobacteria	Alphaproteobacteria	Acidocella
Acidomyces richmondensis	0	1	0	0	0	0	0	0	Ascomycota	Dothideomycetes	Acidomyces
Acidovorax delafieldii	1	0	0	0	0	0	1	0	Betaproteobacteria	Betaproteobacteria	Acidovorax
Acidovorax kalamii	1	0	0	0	0	0	0	0	Betaproteobacteria	Betaproteobacteria	Acidovorax
Acidovorax sp.	0	0	1	0	0	0	0	0	Betaproteobacteria	Betaproteobacteria	Acidovorax
Acidovorax sp. 210-6	0	0	0	0	1	0	0	0	Betaproteobacteria	Betaproteobacteria	Acidovorax
Acidovorax sp. OV235	1	0	0	0	0	0	0	0	Betaproteobacteria	Betaproteobacteria	Acidovorax
Acidovorax sp. T1	0	0	1	0	0	0	0	0	Betaproteobacteria	Betaproteobacteria	Acidovorax
Acidovorax wautersii	0	0	0	1	0	0	0	0	Betaproteobacteria	Betaproteobacteria	Acidovorax
Aciduliprofundum boonei	1	0	0	0	0	0	0	0	Euryarchaeota	norank	Aciduliprofundum
Aciduliprofundum sp.	1	0	0	0	0	0	0	0	Euryarchaeota	norank	Aciduliprofundum
Acinetobacter baumannii	1	0	0	0	0	0	0	0	Gammaproteobacteria	Gammaproteobacteria	Acinetobacter
Acinetobacter baylyi	1	0	0	0	0	0	0	0	Gammaproteobacteria	Gammaproteobacteria	Acinetobacter
Acinetobacter bohemicus	1	0	0	0	0	0	0	0	Gammaproteobacteria	Gammaproteobacteria	Acinetobacter
Acinetobacter cumulans	1	0	0	0	0	0	0	0	Gammaproteobacteria	Gammaproteobacteria	Acinetobacter
Acinetobacter gyllenbergii	1	1	0	1	1	0	1	0	Gammaproteobacteria	Gammaproteobacteria	Acinetobacter
Acinetobacter haemolyticus	1	0	0	0	0	0	0	0	Gammaproteobacteria	Gammaproteobacteria	Acinetobacter
Acinetobacter johnsonii	1	1	1	1	1	0	0	0	Gammaproteobacteria	Gammaproteobacteria	Acinetobacter
Acinetobacter junii	1	1	0	0	1	0	0	0	Gammaproteobacteria	Gammaproteobacteria	Acinetobacter
Acinetobacter nosocomialis	0	0	0	1	0	0	0	0	Gammaproteobacteria	Gammaproteobacteria	Acinetobacter
Acinetobacter pittii	1	0	0	0	0	0	0	0	Gammaproteobacteria	Gammaproteobacteria	Acinetobacter
Acinetobacter proteolyticus	1	0	0	0	0	0	0	0	Gammaproteobacteria	Gammaproteobacteria	Acinetobacter
Acinetobacter schindleri	1	0	0	0	0	0	0	0	Gammaproteobacteria	Gammaproteobacteria	Acinetobacter
Acinetobacter sp.	1	1	0	1	0	0	0	0	Gammaproteobacteria	Gammaproteobacteria	Acinetobacter
Acinetobacter sp. 8I-beige	1	0	0	0	0	0	0	0	Gammaproteobacteria	Gammaproteobacteria	Acinetobacter
Acinetobacter sp. ANC 4204	0	0	0	1	0	0	0	0	Gammaproteobacteria	Gammaproteobacteria	Acinetobacter
Acinetobacter sp. ANC 4999	1	0	0	0	0	0	0	0	Gammaproteobacteria	Gammaproteobacteria	Acinetobacter
Acinetobacter sp. ATCC 27244	1	0	0	0	0	0	0	0	Gammaproteobacteria	Gammaproteobacteria	Acinetobacter
Acinetobacter sp. BMW17	0	1	0	0	1	0	0	0	Gammaproteobacteria	Gammaproteobacteria	Acinetobacter
Acinetobacter sp. CIP 110321	1	0	0	1	0	0	0	0	Gammaproteobacteria	Gammaproteobacteria	Acinetobacter
Acinetobacter sp. CIP 56.2	0	0	0	1	0	0	0	0	Gammaproteobacteria	Gammaproteobacteria	Acinetobacter
Acinetobacter sp. CIP 70.18	1	0	0	0	0	0	0	0	Gammaproteobacteria	Gammaproteobacteria	Acinetobacter
Acinetobacter sp. COS3	1	1	0	0	0	0	0	0	Gammaproteobacteria	Gammaproteobacteria	Acinetobacter
Acinetobacter sp. MF4640	1	0	0	0	0	0	0	0	Gammaproteobacteria	Gammaproteobacteria	Acinetobacter
Acinetobacter sp. MF4642	1	0	0	0	0	0	0	0	Gammaproteobacteria	Gammaproteobacteria	Acinetobacter
Acinetobacter sp. NBRC 100985	1	1	0	1	1	0	0	0	Gammaproteobacteria	Gammaproteobacteria	Acinetobacter
Acinetobacter sp. NIPH 809	1	0	0	0	0	0	0	0	Gammaproteobacteria	Gammaproteobacteria	Acinetobacter
Acinetobacter sp. RIT592	0	1	0	0	0	0	0	0	Gammaproteobacteria	Gammaproteobacteria	Acinetobacter
Acinetobacter sp. SWAC57	1	0	0	0	0	0	0	0	Gammaproteobacteria	Gammaproteobacteria	Acinetobacter
Acinetobacter sp. SWBY1	1	0	0	0	0	0	0	0	Gammaproteobacteria	Gammaproteobacteria	Acinetobacter
Acinetobacter sp. WCHA55	1	0	0	0	0	0	0	0	Gammaproteobacteria	Gammaproteobacteria	Acinetobacter
Acinetobacter sp. WCHAc060006	0	1	0	0	0	0	0	0	Gammaproteobacteria	Gammaproteobacteria	Acinetobacter
Acinetobacter ursingii	0	1	0	0	0	0	0	0	Gammaproteobacteria	Gammaproteobacteria	Acinetobacter
Acinetobacter variabilis	0	0	0	0	1	0	0	0	Gammaproteobacteria	Gammaproteobacteria	Acinetobacter
Acinetobacter venetianus	1	1	0	1	1	0	0	0	Gammaproteobacteria	Gammaproteobacteria	Acinetobacter
Acrocarpospora macrocephala	1	0	0	0	0	0	0	0	Actinobacteria	Actinobacteria	Acrocarpospora
Actibacterium atlanticum	1	0	0	0	0	0	0	0	Alphaproteobacteria	Alphaproteobacteria	Actibacterium
Actibacterium mucosum	1	0	0	1	0	0	0	0	Alphaproteobacteria	Alphaproteobacteria	Actibacterium
Actibacterium pelagium	1	0	0	0	0	0	0	0	Alphaproteobacteria	Alphaproteobacteria	Actibacterium
Actibacterium ureilyticum	1	1	1	0	0	0	1	0	Alphaproteobacteria	Alphaproteobacteria	Actibacterium
Actinoallomurus bryophytorum	1	0	0	0	0	0	0	0	Actinobacteria	Actinobacteria	Actinoallomurus
Actinobacillus pleuropneumoniae	1	0	0	0	0	0	0	0	Gammaproteobacteria	Gammaproteobacteria	Actinobacillus
Actinobacteria bacterium	1	1	1	1	1	0	0	0	Actinobacteria	Actinobacteria	norank
Actinobacteria bacterium 13_1_20CM_3_71_11	1	0	0	0	0	0	0	0	Actinobacteria	norank	norank
Actinobacteria bacterium 13_1_20CM_4_68_12	1	1	0	0	0	0	0	0	Actinobacteria	norank	norank
Actinobacteria bacterium 13_1_40CM_4_65_12	1	0	0	0	0	0	0	0	Actinobacteria	norank	norank
Actinobacteria bacterium 13_2_20CM_2_66_6	1	0	0	0	0	0	0	0	Actinobacteria	norank	norank
Actinobacteria bacterium CG_4_10_14_3_um_filter_50_156	0	1	0	0	0	0	0	0	Actinobacteria	norank	norank
Actinobacteria bacterium HGW-Actinobacteria-11	1	0	0	1	0	0	0	0	Actinobacteria	norank	norank
Actinobacteria bacterium IMCC26207	0	1	0	0	0	0	0	0	Actinobacteria	Actinobacteria	norank
Actinobacteria bacterium IMCC26256	1	1	0	0	0	0	0	0	Actinobacteria	Actinobacteria	norank
Actinobacteria bacterium RBG_13_35_12	1	0	0	0	0	0	0	0	Actinobacteria	norank	norank
Actinobacteria bacterium RBG_13_63_9	1	0	0	0	0	0	0	0	Actinobacteria	norank	norank
Actinobacteria bacterium RBG_16_67_10	1	1	0	0	0	0	0	0	Actinobacteria	norank	norank
Actinobacteria bacterium RBG_16_67_15	1	1	0	0	0	0	0	0	Actinobacteria	norank	norank
Actinobacteria bacterium RBG_16_68_21	1	1	0	0	1	0	0	0	Actinobacteria	norank	norank
Actinobacteria bacterium RBG_16_70_17	1	0	0	0	0	0	0	0	Actinobacteria	norank	norank
Actinobacteria bacterium RBG_19FT_COMBO_36_27	1	0	0	0	1	0	0	0	Actinobacteria	norank	norank
Actinobacteria bacterium RBG_19FT_COMBO_70_19	1	0	0	0	0	0	0	0	Actinobacteria	norank	norank
Actinobacteria bacterium TMED172	0	0	0	1	0	0	0	0	Actinobacteria	norank	norank
actinobacterium LLX17	1	1	0	1	0	0	0	0	Actinobacteria	Actinobacteria	norank
Actinocorallia herbida	1	0	0	0	0	0	0	0	Actinobacteria	Actinobacteria	Actinocorallia
Actinomadura amylolytica	0	0	0	1	0	0	0	0	Actinobacteria	Actinobacteria	Actinomadura
Actinomadura rudentiformis	0	1	0	0	0	0	0	0	Actinobacteria	Actinobacteria	Actinomadura
Actinomadura sp. NEAU-Ht49	1	0	0	0	0	0	0	0	Actinobacteria	Actinobacteria	Actinomadura
Actinomadura sp. WMMA1423	1	0	0	0	0	0	0	0	Actinobacteria	Actinobacteria	Actinomadura
Actinomyces bowdenii	1	0	0	0	0	0	0	0	Actinobacteria	Actinobacteria	Actinomyces
Actinomyces sp.	1	1	0	0	0	0	0	0	Actinobacteria	Actinobacteria	Actinomyces
Actinomycetales bacterium	1	1	0	1	1	0	0	0	Actinobacteria	Actinobacteria	norank
Actinomycetales bacterium mxb001	1	0	0	0	0	0	0	0	Actinobacteria	Actinobacteria	norank
Actinophytocola oryzae	1	0	0	0	0	0	0	0	Actinobacteria	Actinobacteria	Actinophytocola
Actinophytocola sp.	1	1	1	1	0	0	0	0	Actinobacteria	Actinobacteria	Actinophytocola
Actinophytocola xanthii	0	1	0	0	0	0	0	0	Actinobacteria	Actinobacteria	Actinophytocola
Actinoplanes awajinensis	0	1	0	0	0	0	0	0	Actinobacteria	Actinobacteria	Actinoplanes
Actinoplanes regularis	1	1	0	0	0	0	0	0	Actinobacteria	Actinobacteria	Actinoplanes
Actinoplanes sp. OR16	1	0	0	0	0	0	0	0	Actinobacteria	Actinobacteria	Actinoplanes
Actinoplanes teichomyceticus	0	0	1	0	0	0	0	0	Actinobacteria	Actinobacteria	Actinoplanes
Actinopolymorpha singaporensis	0	1	0	0	0	0	0	0	Actinobacteria	Actinobacteria	Actinopolymorpha
Actinotignum schaalii	1	0	0	0	0	0	0	0	Actinobacteria	Actinobacteria	Actinotignum
Acuticoccus kandeliae	1	1	1	1	1	0	1	0	Alphaproteobacteria	Alphaproteobacteria	Acuticoccus
Acuticoccus sediminis	1	1	1	1	1	0	0	0	Alphaproteobacteria	Alphaproteobacteria	Acuticoccus
Acuticoccus yangtzensis	1	1	1	1	1	0	0	0	Alphaproteobacteria	Alphaproteobacteria	Acuticoccus
Acytostelium subglobosum	1	0	0	0	0	0	0	0	Evosea	Eumycetozoa	Acytostelium
Adhaeribacter aerolatus	1	0	0	0	0	0	0	0	Bacteroidetes	Cytophagia	Adhaeribacter
Adhaeribacter sp. DK36	1	0	0	0	0	0	0	0	Bacteroidetes	Cytophagia	Adhaeribacter
Adhaeribacter sp. HMF7605	0	1	0	0	0	0	0	0	Bacteroidetes	Cytophagia	Adhaeribacter
Adhaeribacter sp. HMF7616	1	0	0	0	1	0	0	0	Bacteroidetes	Cytophagia	Adhaeribacter
Adhaeribacter sp. M2	1	0	0	1	0	0	0	0	Bacteroidetes	Cytophagia	Adhaeribacter
Aequorivita antarctica	1	0	0	0	0	0	0	0	Bacteroidetes	Flavobacteriia	Aequorivita
Aequorivita lipolytica	1	0	0	0	0	0	0	0	Bacteroidetes	Flavobacteriia	Aequorivita
Aequorivita soesokkakensis	1	0	0	1	0	0	0	0	Bacteroidetes	Flavobacteriia	Aequorivita
Aequorivita sp.	1	0	0	0	0	0	0	0	Bacteroidetes	Flavobacteriia	Aequorivita
Aequorivita sp. q18	1	0	0	0	0	0	0	0	Bacteroidetes	Flavobacteriia	Aequorivita
Aequorivita sp. S1-10	1	0	0	0	1	0	0	0	Bacteroidetes	Flavobacteriia	Aequorivita
Aequorivita sublithincola	1	0	0	0	0	0	0	0	Bacteroidetes	Flavobacteriia	Aequorivita
Aequorivita viscosa	1	0	0	0	0	0	0	0	Bacteroidetes	Flavobacteriia	Aequorivita
Aequorivita vladivostokensis	1	0	0	0	0	0	0	0	Bacteroidetes	Flavobacteriia	Aequorivita
Aerococcus sp. HMSC035B07	1	0	0	0	0	0	0	0	Firmicutes	Bacilli	Aerococcus
Aerococcus urinae	1	0	0	0	1	0	0	0	Firmicutes	Bacilli	Aerococcus
Aeromicrobium camelliae	1	0	0	0	0	0	0	0	Actinobacteria	Actinobacteria	Aeromicrobium
Aeromicrobium choanae	0	1	0	1	0	0	0	0	Actinobacteria	Actinobacteria	Aeromicrobium
Aeromicrobium erythreum	1	1	1	1	1	0	0	0	Actinobacteria	Actinobacteria	Aeromicrobium
Aeromicrobium fastidiosum	1	1	0	0	0	0	0	0	Actinobacteria	Actinobacteria	Aeromicrobium
Aeromicrobium marinum	1	1	0	0	0	0	0	0	Actinobacteria	Actinobacteria	Aeromicrobium
Aeromicrobium massiliense	0	1	0	0	0	0	0	0	Actinobacteria	Actinobacteria	Aeromicrobium
Aeromicrobium sp. 9AM	0	0	0	0	0	0	1	0	Actinobacteria	Actinobacteria	Aeromicrobium
Aeromicrobium sp. A1-2	1	0	0	0	0	0	0	0	Actinobacteria	Actinobacteria	Aeromicrobium
Aeromicrobium sp. CC-CFT486	0	1	0	1	0	0	0	0	Actinobacteria	Actinobacteria	Aeromicrobium
Aeromicrobium sp. Leaf245	1	0	0	0	1	0	0	0	Actinobacteria	Actinobacteria	Aeromicrobium
Aeromicrobium sp. Leaf272	1	1	0	0	0	0	0	0	Actinobacteria	Actinobacteria	Aeromicrobium
Aeromicrobium sp. Leaf289	1	1	0	1	0	0	0	0	Actinobacteria	Actinobacteria	Aeromicrobium
Aeromicrobium sp. Leaf291	1	1	1	1	0	0	0	0	Actinobacteria	Actinobacteria	Aeromicrobium
Aeromicrobium sp. M2KJ-4	1	0	0	0	0	0	0	0	Actinobacteria	Actinobacteria	Aeromicrobium
Aeromicrobium sp. PE09-221	1	0	0	1	0	0	0	0	Actinobacteria	Actinobacteria	Aeromicrobium
Aeromicrobium sp. Root236	1	0	0	0	0	0	0	0	Actinobacteria	Actinobacteria	Aeromicrobium
Aeromicrobium sp. Root344	0	0	0	1	0	0	0	0	Actinobacteria	Actinobacteria	Aeromicrobium
Aeromicrobium sp. Root495	1	1	0	1	1	0	0	0	Actinobacteria	Actinobacteria	Aeromicrobium
Aeromicrobium sp. S592	0	0	0	0	0	0	1	0	Actinobacteria	Actinobacteria	Aeromicrobium
Aeromonas caviae	1	0	0	0	0	0	0	0	Gammaproteobacteria	Gammaproteobacteria	Aeromonas
Aeromonas dhakensis	1	0	0	0	0	0	0	0	Gammaproteobacteria	Gammaproteobacteria	Aeromonas
Aeromonas rivuli	1	0	0	0	0	0	0	0	Gammaproteobacteria	Gammaproteobacteria	Aeromonas
Aeromonas sp. ASNIH2	0	0	0	0	1	0	0	0	Gammaproteobacteria	Gammaproteobacteria	Aeromonas
Aeromonas veronii	1	0	0	0	0	0	0	0	Gammaproteobacteria	Gammaproteobacteria	Aeromonas
Aerosticca soli	1	0	0	0	0	0	0	0	Gammaproteobacteria	Gammaproteobacteria	Aerosticca
Aestuariibacter salexigens	0	1	1	0	0	0	0	0	Gammaproteobacteria	Gammaproteobacteria	Aestuariibacter
Aestuariibacter sp.	1	0	0	0	0	0	0	0	Gammaproteobacteria	Gammaproteobacteria	Aestuariibacter
Aestuariibacter sp. GS-14	1	0	0	0	0	0	0	0	Gammaproteobacteria	Gammaproteobacteria	Aestuariibacter
Aestuariispira insulae	1	0	0	1	1	0	0	0	Alphaproteobacteria	Alphaproteobacteria	Aestuariispira
Aestuariivirga litoralis	1	0	0	0	1	0	1	0	Alphaproteobacteria	Alphaproteobacteria	Aestuariivirga
Aestuariivita boseongensis	1	1	0	0	0	0	0	0	Alphaproteobacteria	Alphaproteobacteria	Aestuariivita
Aestuariivita sp.	0	1	0	0	0	0	0	0	Alphaproteobacteria	Alphaproteobacteria	Aestuariivita
Afifella aestuarii	1	0	0	0	0	0	0	0	Alphaproteobacteria	Alphaproteobacteria	Afifella
Afifella marina	1	0	0	0	0	0	0	0	Alphaproteobacteria	Alphaproteobacteria	Afifella
Afifella pfennigii	1	0	0	0	1	0	0	0	Alphaproteobacteria	Alphaproteobacteria	Afifella
Afipia birgiae	1	0	0	0	0	0	0	0	Alphaproteobacteria	Alphaproteobacteria	Afipia
Afipia broomeae	0	1	0	0	0	0	0	0	Alphaproteobacteria	Alphaproteobacteria	Afipia
Afipia clevelandensis	1	0	0	0	0	0	0	0	Alphaproteobacteria	Alphaproteobacteria	Afipia
Afipia felis	1	0	0	0	0	0	0	0	Alphaproteobacteria	Alphaproteobacteria	Afipia
Afipia sp.	1	0	0	0	0	0	0	0	Alphaproteobacteria	Alphaproteobacteria	Afipia
Afipia sp. 62-7	0	0	1	0	0	0	0	0	Alphaproteobacteria	Alphaproteobacteria	Afipia
Afipia sp. OHSU_II-uncloned	0	1	0	0	0	0	0	0	Alphaproteobacteria	Alphaproteobacteria	Afipia
Afipia sp. P52-10	1	0	0	0	0	0	0	0	Alphaproteobacteria	Alphaproteobacteria	Afipia
Afipia sp. Root123D2	1	0	0	0	0	0	0	0	Alphaproteobacteria	Alphaproteobacteria	Afipia
Agaribacterium haliotis	1	0	0	0	0	0	0	0	Gammaproteobacteria	Gammaproteobacteria	Agaribacterium
Agarilytica rhodophyticola	1	1	0	0	0	0	0	0	Gammaproteobacteria	Gammaproteobacteria	Agarilytica
Agarivorans albus	1	0	0	0	0	0	0	0	Gammaproteobacteria	Gammaproteobacteria	Agarivorans
Agarivorans gilvus	1	0	0	0	0	0	0	0	Gammaproteobacteria	Gammaproteobacteria	Agarivorans
Agarivorans sp. B2Z047	1	0	0	0	0	0	0	0	Gammaproteobacteria	Gammaproteobacteria	Agarivorans
Aggregicoccus sp. 17bor-14	1	0	0	0	0	1	0	0	Deltaproteobacteria	Deltaproteobacteria	Aggregicoccus
Agreia sp. Leaf244	0	1	0	0	0	0	0	0	Actinobacteria	Actinobacteria	Agreia
Agrobacterium fabrum	1	0	0	0	0	0	0	0	Alphaproteobacteria	Alphaproteobacteria	Agrobacterium
Agrobacterium rhizogenes	0	0	0	0	1	0	0	0	Alphaproteobacteria	Alphaproteobacteria	Agrobacterium
Agrobacterium tumefaciens	1	0	1	0	0	0	0	0	Alphaproteobacteria	Alphaproteobacteria	Agrobacterium
Agrobacterium vitis	1	0	0	0	0	0	0	0	Alphaproteobacteria	Alphaproteobacteria	Agrobacterium
Agromyces atrinae	1	0	0	0	0	0	0	0	Actinobacteria	Actinobacteria	Agromyces
Agromyces bracchium	1	0	0	0	0	0	0	0	Actinobacteria	Actinobacteria	Agromyces
Agromyces sp. KY5R	1	0	0	0	0	0	0	0	Actinobacteria	Actinobacteria	Agromyces
Agromyces sp. Q22	0	1	0	0	0	0	0	0	Actinobacteria	Actinobacteria	Agromyces
Ahniella affigens	1	0	0	0	1	0	0	0	Gammaproteobacteria	Gammaproteobacteria	Ahniella
Ahrensia kielensis	1	0	0	0	0	0	0	0	Alphaproteobacteria	Alphaproteobacteria	Ahrensia
Ahrensia marina	1	0	0	0	0	0	0	0	Alphaproteobacteria	Alphaproteobacteria	Ahrensia
Ahrensia sp.	1	1	1	1	1	0	0	0	Alphaproteobacteria	Alphaproteobacteria	Ahrensia
Ahrensia sp. 13_GOM-1096m	1	0	0	0	0	0	0	0	Alphaproteobacteria	Alphaproteobacteria	Ahrensia
Ahrensia sp. R2A130	1	0	0	0	0	0	0	0	Alphaproteobacteria	Alphaproteobacteria	Ahrensia
Aidingimonas lacisalsi	1	0	0	0	0	0	0	0	Gammaproteobacteria	Gammaproteobacteria	Aidingimonas
Akkermansia glycaniphila	1	0	0	0	0	0	0	0	Verrucomicrobia	Verrucomicrobiae	Akkermansia
Albidiferax sp. OV413	1	0	0	0	0	0	0	0	Betaproteobacteria	Betaproteobacteria	Rhodoferax
Albidovulum inexpectatum	1	0	0	0	0	0	0	0	Alphaproteobacteria	Alphaproteobacteria	Albidovulum
Albimonas donghaensis	1	1	0	1	0	0	0	0	Alphaproteobacteria	Alphaproteobacteria	Albimonas
Albimonas pacifica	1	1	1	1	1	0	1	0	Alphaproteobacteria	Alphaproteobacteria	Albimonas
Albugo laibachii	1	1	0	0	0	0	0	0	norank	Oomycetes	Albugo
Alcaligenaceae bacterium	1	0	0	0	0	0	0	0	Betaproteobacteria	Betaproteobacteria	norank
Alcaligenes faecalis	0	0	0	0	1	0	0	0	Betaproteobacteria	Betaproteobacteria	Alcaligenes
Alcaligenes sp. NyZ215	0	1	0	0	0	0	0	0	Betaproteobacteria	Betaproteobacteria	Alcaligenes
Alcaligenes sp. RS4	1	0	0	0	0	0	0	0	Betaproteobacteria	Betaproteobacteria	Alcaligenes
Alcanivoracaceae bacterium	1	1	0	0	0	0	0	0	Gammaproteobacteria	Gammaproteobacteria	norank
Alcanivorax borkumensis	1	1	0	1	1	0	0	0	Gammaproteobacteria	Gammaproteobacteria	Alcanivorax
Alcanivorax dieselolei	1	0	0	0	1	0	0	0	Gammaproteobacteria	Gammaproteobacteria	Alcanivorax
Alcanivorax gelatiniphagus	1	0	1	1	1	1	0	0	Gammaproteobacteria	Gammaproteobacteria	Alcanivorax
Alcanivorax hongdengensis	1	0	1	1	0	0	0	0	Gammaproteobacteria	Gammaproteobacteria	Alcanivorax
Alcanivorax indicus	1	1	1	1	0	0	0	0	Gammaproteobacteria	Gammaproteobacteria	Alcanivorax
Alcanivorax jadensis	1	1	0	1	0	0	0	0	Gammaproteobacteria	Gammaproteobacteria	Alcanivorax
Alcanivorax nanhaiticus	1	1	1	1	1	0	0	0	Gammaproteobacteria	Gammaproteobacteria	Alcanivorax
Alcanivorax pacificus	1	0	0	1	0	0	0	0	Gammaproteobacteria	Gammaproteobacteria	Alcanivorax
Alcanivorax profundi	1	1	1	1	1	1	0	0	Gammaproteobacteria	Gammaproteobacteria	Alcanivorax
Alcanivorax sp.	1	1	1	1	1	0	1	0	Gammaproteobacteria	Gammaproteobacteria	Alcanivorax
Alcanivorax sp. 24	0	0	0	0	0	0	1	0	Gammaproteobacteria	Gammaproteobacteria	Alcanivorax
Alcanivorax sp. 97CO-5	1	0	0	0	0	0	0	0	Gammaproteobacteria	Gammaproteobacteria	Alcanivorax
Alcanivorax sp. 97CO-6	1	1	1	0	1	0	0	0	Gammaproteobacteria	Gammaproteobacteria	Alcanivorax
Alcanivorax sp. DG881	1	1	1	1	0	0	0	0	Gammaproteobacteria	Gammaproteobacteria	Alcanivorax
Alcanivorax sp. DP30	1	0	0	0	1	0	0	0	Gammaproteobacteria	Gammaproteobacteria	Alcanivorax
Alcanivorax sp. DSM 26293	1	1	0	1	0	0	0	0	Gammaproteobacteria	Gammaproteobacteria	Alcanivorax
Alcanivorax sp. DSM 26295	1	0	1	0	0	0	0	0	Gammaproteobacteria	Gammaproteobacteria	Alcanivorax
Alcanivorax sp. HI0003	1	1	0	1	0	0	0	0	Gammaproteobacteria	Gammaproteobacteria	Alcanivorax
Alcanivorax sp. HI0007	1	0	0	1	1	0	0	0	Gammaproteobacteria	Gammaproteobacteria	Alcanivorax
Alcanivorax sp. HI0011	1	0	0	0	0	0	0	0	Gammaproteobacteria	Gammaproteobacteria	Alcanivorax
Alcanivorax sp. HI0013	0	0	0	0	1	0	0	0	Gammaproteobacteria	Gammaproteobacteria	Alcanivorax
Alcanivorax sp. HI0033	0	1	0	0	0	0	0	0	Gammaproteobacteria	Gammaproteobacteria	Alcanivorax
Alcanivorax sp. HI0035	1	0	0	1	0	0	0	0	Gammaproteobacteria	Gammaproteobacteria	Alcanivorax
Alcanivorax sp. HI0044	1	0	0	0	0	0	0	0	Gammaproteobacteria	Gammaproteobacteria	Alcanivorax
Alcanivorax sp. HI0083	1	0	0	0	0	0	0	0	Gammaproteobacteria	Gammaproteobacteria	Alcanivorax
Alcanivorax sp. MD8A	1	1	0	1	1	0	0	0	Gammaproteobacteria	Gammaproteobacteria	Alcanivorax
Alcanivorax sp. Nap_24	1	1	0	1	0	0	0	0	Gammaproteobacteria	Gammaproteobacteria	Alcanivorax
Alcanivorax sp. NBRC 101098	1	1	1	1	0	0	0	0	Gammaproteobacteria	Gammaproteobacteria	Alcanivorax
Alcanivorax sp. NBRC 102024	1	1	1	1	1	0	0	0	Gammaproteobacteria	Gammaproteobacteria	Alcanivorax
Alcanivorax sp. NBRC 102028	0	1	0	1	0	0	0	0	Gammaproteobacteria	Gammaproteobacteria	Alcanivorax
Alcanivorax sp. P2S70	1	1	0	1	1	0	0	0	Gammaproteobacteria	Gammaproteobacteria	Alcanivorax
Alcanivorax sp. PA15-N-34	1	1	1	1	1	0	0	0	Gammaproteobacteria	Gammaproteobacteria	Alcanivorax
Alcanivorax sp. S71-1-4	1	1	0	0	0	0	0	0	Gammaproteobacteria	Gammaproteobacteria	Alcanivorax
Alcanivorax sp. VBW004	1	1	0	1	1	0	0	0	Gammaproteobacteria	Gammaproteobacteria	Alcanivorax
Alcanivorax sp. ZXX171	1	1	0	1	0	0	0	0	Gammaproteobacteria	Gammaproteobacteria	Alcanivorax
Alcanivorax xenomutans	1	0	0	0	0	0	0	0	Gammaproteobacteria	Gammaproteobacteria	Alcanivorax
Algibacter alginicilyticus	1	0	0	0	0	0	0	0	Bacteroidetes	Flavobacteriia	Algibacter
Algibacter amylolyticus	0	0	0	1	0	0	0	0	Bacteroidetes	Flavobacteriia	Algibacter
Algibacter aquaticus	1	0	0	0	0	0	0	0	Bacteroidetes	Flavobacteriia	Algibacter
Algibacter sp. RHA_19	1	0	0	0	0	0	0	0	Bacteroidetes	Flavobacteriia	Algibacter
Algibacter sp. ZY111	1	0	0	0	0	0	0	0	Bacteroidetes	Flavobacteriia	Algibacter
Algicola sagamiensis	1	0	0	0	0	0	0	0	Gammaproteobacteria	Gammaproteobacteria	Algicola
Algiphilus aromaticivorans	1	1	1	1	1	0	0	0	Gammaproteobacteria	Gammaproteobacteria	Algiphilus
Algoriphagus antarcticus	1	0	0	0	0	0	0	0	Bacteroidetes	Cytophagia	Algoriphagus
Algoriphagus aquimarinus	1	0	0	0	0	0	0	0	Bacteroidetes	Cytophagia	Algoriphagus
Algoriphagus boritolerans	1	0	0	0	0	0	0	0	Bacteroidetes	Cytophagia	Algoriphagus
Algoriphagus formosus	1	0	0	0	0	0	0	0	Bacteroidetes	Cytophagia	Algoriphagus
Algoriphagus halophilus	1	0	0	0	1	0	0	0	Bacteroidetes	Cytophagia	Algoriphagus
Algoriphagus kandeliae	1	0	0	1	0	0	0	0	Bacteroidetes	Cytophagia	Algoriphagus
Algoriphagus lacus	1	0	0	0	0	0	0	0	Bacteroidetes	Cytophagia	Algoriphagus
Algoriphagus machipongonensis	0	0	0	0	1	0	0	0	Bacteroidetes	Cytophagia	Algoriphagus
Algoriphagus marincola	0	0	0	0	1	0	0	0	Bacteroidetes	Cytophagia	Algoriphagus
Algoriphagus marinus	0	1	0	0	1	0	0	0	Bacteroidetes	Cytophagia	Algoriphagus
Algoriphagus ornithinivorans	1	0	0	0	0	0	0	0	Bacteroidetes	Cytophagia	Algoriphagus
Algoriphagus ratkowskyi	1	0	0	0	0	0	0	0	Bacteroidetes	Cytophagia	Algoriphagus
Algoriphagus resistens	1	0	0	0	0	0	0	0	Bacteroidetes	Cytophagia	Algoriphagus
Algoriphagus sp.	0	1	0	0	0	0	0	0	Bacteroidetes	Cytophagia	Algoriphagus
Algoriphagus sp. A40	1	0	0	0	0	0	0	0	Bacteroidetes	Cytophagia	Algoriphagus
Algoriphagus sp. ARW1R1	0	1	0	0	0	0	0	0	Bacteroidetes	Cytophagia	Algoriphagus
Algoriphagus sp. hg1	0	0	0	0	1	0	0	0	Bacteroidetes	Cytophagia	Algoriphagus
Algoriphagus terrigena	1	0	0	0	0	0	0	0	Bacteroidetes	Cytophagia	Algoriphagus
Algoriphagus vanfongensis	1	0	0	0	1	0	0	0	Bacteroidetes	Cytophagia	Algoriphagus
Algoriphagus zhangzhouensis	1	0	0	1	1	0	0	0	Bacteroidetes	Cytophagia	Algoriphagus
Alicycliphilus sp.	0	1	0	0	0	0	0	0	Betaproteobacteria	Betaproteobacteria	Alicycliphilus
Alicyclobacillus acidiphilus	1	0	0	0	0	0	0	0	Firmicutes	Bacilli	Alicyclobacillus
Alicyclobacillus ferrooxydans	1	0	0	0	0	0	0	0	Firmicutes	Bacilli	Alicyclobacillus
Alicyclobacillus kakegawensis	1	0	0	0	0	0	0	0	Firmicutes	Bacilli	Alicyclobacillus
Alicyclobacillus macrosporangiidus	1	0	0	0	0	0	0	0	Firmicutes	Bacilli	Alicyclobacillus
Alicyclobacillus pomorum	1	0	0	0	0	0	0	0	Firmicutes	Bacilli	Alicyclobacillus
Alicyclobacillus shizuokensis	1	0	0	0	0	0	0	0	Firmicutes	Bacilli	Alicyclobacillus
Alienimonas californiensis	1	0	0	0	0	0	0	0	Planctomycetes	Planctomycetia	norank
Aliidiomarina sanyensis	1	0	0	0	0	0	0	0	Gammaproteobacteria	Gammaproteobacteria	Aliidiomarina
Aliifodinibius roseus	1	0	0	0	1	0	0	0	Balneolaeota	Balneolia	Aliifodinibius
Aliifodinibius sediminis	1	0	0	0	1	0	0	0	Balneolaeota	Balneolia	Aliifodinibius
Aliifodinibius sp. WN023	0	0	0	1	0	0	0	0	Balneolaeota	Balneolia	Aliifodinibius
Aliiglaciecola lipolytica	1	0	0	0	0	0	0	0	Gammaproteobacteria	Gammaproteobacteria	Aliiglaciecola
Aliiglaciecola sp. M165	1	0	0	0	0	0	0	0	Gammaproteobacteria	Gammaproteobacteria	Aliiglaciecola
Aliihoeflea sp. 2WW	1	1	1	1	0	0	0	0	Alphaproteobacteria	Alphaproteobacteria	Aliihoeflea
Aliikangiella marina	1	0	0	0	0	0	0	0	Gammaproteobacteria	Gammaproteobacteria	Aliikangiella
Aliikangiella sp. M105	1	1	1	1	1	0	0	0	Gammaproteobacteria	Gammaproteobacteria	Aliikangiella
Aliiroseovarius crassostreae	0	0	0	0	1	0	0	0	Alphaproteobacteria	Alphaproteobacteria	Aliiroseovarius
Aliiroseovarius halocynthiae	1	0	0	0	0	0	0	0	Alphaproteobacteria	Alphaproteobacteria	Aliiroseovarius
Aliiroseovarius marinus	0	1	0	0	0	0	0	0	Alphaproteobacteria	Alphaproteobacteria	Aliiroseovarius
Aliiroseovarius pelagivivens	1	0	0	1	1	0	0	0	Alphaproteobacteria	Alphaproteobacteria	Aliiroseovarius
Aliiroseovarius sediminilitoris	1	1	0	0	1	0	0	0	Alphaproteobacteria	Alphaproteobacteria	Aliiroseovarius
Aliishimia ponticola	1	0	1	0	1	0	0	0	Alphaproteobacteria	Alphaproteobacteria	Aliishimia
Alishewanella jeotgali	1	0	0	0	0	0	0	0	Gammaproteobacteria	Gammaproteobacteria	Alishewanella
Alistipes ihumii	1	0	0	0	0	0	0	0	Bacteroidetes	Bacteroidia	Alistipes
Alistipes sp. ZOR0009	1	0	0	1	0	0	0	0	Bacteroidetes	Bacteroidia	Alistipes
Aliterella atlantica	1	0	0	1	0	0	0	0	Cyanobacteria	norank	Aliterella
Alkalibacterium sp. 20	0	0	0	0	1	0	0	0	Firmicutes	Bacilli	Alkalibacterium
Alkalilacustris brevis	1	0	0	0	0	0	0	0	Alphaproteobacteria	Alphaproteobacteria	Alkalilacustris
Alkalilimnicola ehrlichii	1	1	0	0	0	0	0	0	Gammaproteobacteria	Gammaproteobacteria	Alkalilimnicola
Alkalilimnicola sp. S0819	1	0	0	0	0	0	0	0	Gammaproteobacteria	Gammaproteobacteria	Alkalilimnicola
Alkalinema sp. CACIAM 70d	1	0	0	0	0	0	0	0	Cyanobacteria	norank	Alkalinema
Alkaliphilus peptidifermentans	1	0	0	0	0	0	0	0	Firmicutes	Clostridia	Alkaliphilus
Alkaliphilus sp.	1	0	0	0	0	0	0	0	Firmicutes	Clostridia	Alkaliphilus
Alkalispirillum mobile	1	0	0	0	0	0	0	0	Gammaproteobacteria	Gammaproteobacteria	Alkalispirillum
Alkalispirochaeta americana	1	0	0	0	1	0	0	0	Spirochaetes	Spirochaetia	Alkalispirochaeta
Alkalispirochaeta odontotermitis	1	1	0	0	0	0	0	0	Spirochaetes	Spirochaetia	Alkalispirochaeta
Allochromatium palmeri	1	0	0	0	0	0	0	0	Gammaproteobacteria	Gammaproteobacteria	Allochromatium
Allofrancisella guangzhouensis	1	0	0	0	0	0	0	0	Gammaproteobacteria	Gammaproteobacteria	Allofrancisella
Allopseudarcicella aquatilis	1	0	0	0	0	0	0	0	Bacteroidetes	Cytophagia	Allopseudarcicella
alpha proteobacterium AAP81b	1	0	0	0	0	0	0	0	Alphaproteobacteria	Alphaproteobacteria	norank
alpha proteobacterium BAL199	1	0	0	0	1	0	0	0	Alphaproteobacteria	Alphaproteobacteria	norank
alpha proteobacterium HIMB114	1	0	1	0	0	0	0	0	Alphaproteobacteria	Alphaproteobacteria	norank
alpha proteobacterium HIMB5	1	0	0	1	0	0	0	0	Alphaproteobacteria	Alphaproteobacteria	norank
alpha proteobacterium HIMB59	1	0	0	1	1	0	0	0	Alphaproteobacteria	Alphaproteobacteria	norank
alpha proteobacterium MED-G10	1	0	1	0	0	0	0	0	Alphaproteobacteria	Alphaproteobacteria	norank
alpha proteobacterium Q-1	1	0	0	0	0	0	0	0	Alphaproteobacteria	Alphaproteobacteria	norank
alpha proteobacterium U9-1i	1	0	0	0	0	0	0	0	Alphaproteobacteria	Alphaproteobacteria	norank
Alphaproteobacteria bacterium	1	1	1	1	1	1	1	0	Alphaproteobacteria	Alphaproteobacteria	norank
Alphaproteobacteria bacterium 13_2_20CM_2_64_7	1	0	1	1	0	0	0	0	Alphaproteobacteria	Alphaproteobacteria	norank
Alphaproteobacteria bacterium 17-39-52	1	0	0	0	0	0	0	0	Alphaproteobacteria	Alphaproteobacteria	norank
Alphaproteobacteria bacterium 32-64-14	1	1	0	0	1	0	0	0	Alphaproteobacteria	Alphaproteobacteria	norank
Alphaproteobacteria bacterium 41-28	1	0	0	1	0	0	0	0	Alphaproteobacteria	Alphaproteobacteria	norank
Alphaproteobacteria bacterium 43-37	1	0	1	0	0	0	0	0	Alphaproteobacteria	Alphaproteobacteria	norank
Alphaproteobacteria bacterium 46_93_T64	1	1	0	1	1	0	0	0	Alphaproteobacteria	Alphaproteobacteria	norank
Alphaproteobacteria bacterium 62-8	1	0	0	0	0	0	0	0	Alphaproteobacteria	Alphaproteobacteria	norank
Alphaproteobacteria bacterium 64-11	1	1	1	0	0	0	0	0	Alphaproteobacteria	Alphaproteobacteria	norank
Alphaproteobacteria bacterium 64-6	0	1	0	0	0	0	0	0	Alphaproteobacteria	Alphaproteobacteria	norank
Alphaproteobacteria bacterium 65-37	1	0	0	0	0	0	0	0	Alphaproteobacteria	Alphaproteobacteria	norank
Alphaproteobacteria bacterium 65-7	1	0	0	0	0	0	0	0	Alphaproteobacteria	Alphaproteobacteria	norank
Alphaproteobacteria bacterium AO1-B	0	0	0	1	0	0	0	0	Alphaproteobacteria	Alphaproteobacteria	norank
Alphaproteobacteria bacterium BRH_c36	1	0	1	1	1	0	0	0	Alphaproteobacteria	Alphaproteobacteria	norank
Alphaproteobacteria bacterium CG_4_10_14_0_2_um_filter_63_37	1	0	0	0	0	0	0	0	Alphaproteobacteria	Alphaproteobacteria	norank
Alphaproteobacteria bacterium CG_4_9_14_3_um_filter_47_13	1	0	1	0	0	0	0	0	Alphaproteobacteria	Alphaproteobacteria	norank
Alphaproteobacteria bacterium CG11_big_fil_rev_8_21_14_0_20_39_49	1	1	0	0	1	0	0	0	Alphaproteobacteria	Alphaproteobacteria	norank
Alphaproteobacteria bacterium CG11_big_fil_rev_8_21_14_0_20_44_7	1	0	0	0	0	0	0	0	Alphaproteobacteria	Alphaproteobacteria	norank
Alphaproteobacteria bacterium GH1-50	1	0	1	1	0	0	1	0	Alphaproteobacteria	Alphaproteobacteria	norank
Alphaproteobacteria bacterium HGW-Alphaproteobacteria-1	0	0	1	0	1	0	0	0	Alphaproteobacteria	Alphaproteobacteria	norank
Alphaproteobacteria bacterium HGW-Alphaproteobacteria-11	1	0	0	1	0	0	0	0	Alphaproteobacteria	Alphaproteobacteria	norank
Alphaproteobacteria bacterium HGW-Alphaproteobacteria-12	1	0	1	1	1	0	0	0	Alphaproteobacteria	Alphaproteobacteria	norank
Alphaproteobacteria bacterium HGW-Alphaproteobacteria-17	1	0	0	0	0	0	0	0	Alphaproteobacteria	Alphaproteobacteria	norank
Alphaproteobacteria bacterium HGW-Alphaproteobacteria-18	1	0	0	0	0	0	0	0	Alphaproteobacteria	Alphaproteobacteria	norank
Alphaproteobacteria bacterium HGW-Alphaproteobacteria-2	1	0	0	1	0	0	0	0	Alphaproteobacteria	Alphaproteobacteria	norank
Alphaproteobacteria bacterium HGW-Alphaproteobacteria-3	1	0	0	1	0	0	0	0	Alphaproteobacteria	Alphaproteobacteria	norank
Alphaproteobacteria bacterium HGW-Alphaproteobacteria-4	1	0	0	0	0	0	0	0	Alphaproteobacteria	Alphaproteobacteria	norank
Alphaproteobacteria bacterium HGW-Alphaproteobacteria-5	1	0	1	0	1	0	0	0	Alphaproteobacteria	Alphaproteobacteria	norank
Alphaproteobacteria bacterium HGW-Alphaproteobacteria-6	1	0	1	1	1	0	0	0	Alphaproteobacteria	Alphaproteobacteria	norank
Alphaproteobacteria bacterium HGW-Alphaproteobacteria-7	1	0	0	0	0	0	0	0	Alphaproteobacteria	Alphaproteobacteria	norank
Alphaproteobacteria bacterium HGW-Alphaproteobacteria-8	1	0	0	0	0	0	0	0	Alphaproteobacteria	Alphaproteobacteria	norank
Alphaproteobacteria bacterium HT1-32	1	1	1	1	1	0	0	0	Alphaproteobacteria	Alphaproteobacteria	norank
Alphaproteobacteria bacterium MarineAlpha1_Bin1	1	0	0	1	0	0	0	0	Alphaproteobacteria	Alphaproteobacteria	norank
Alphaproteobacteria bacterium MarineAlpha10_Bin1	1	1	0	1	0	0	0	0	Alphaproteobacteria	Alphaproteobacteria	norank
Alphaproteobacteria bacterium MarineAlpha10_Bin2	1	1	0	1	1	0	0	0	Alphaproteobacteria	Alphaproteobacteria	norank
Alphaproteobacteria bacterium MarineAlpha11_Bin1	1	1	0	1	0	0	0	0	Alphaproteobacteria	Alphaproteobacteria	norank
Alphaproteobacteria bacterium MarineAlpha12_Bin1	1	0	0	0	1	0	0	0	Alphaproteobacteria	Alphaproteobacteria	norank
Alphaproteobacteria bacterium MarineAlpha2_Bin1	1	1	0	1	0	0	0	0	Alphaproteobacteria	Alphaproteobacteria	norank
Alphaproteobacteria bacterium MarineAlpha3_Bin1	1	1	0	1	0	0	0	0	Alphaproteobacteria	Alphaproteobacteria	norank
Alphaproteobacteria bacterium MarineAlpha3_Bin2	1	1	1	1	1	0	1	0	Alphaproteobacteria	Alphaproteobacteria	norank
Alphaproteobacteria bacterium MarineAlpha3_Bin3	1	1	1	1	1	0	0	0	Alphaproteobacteria	Alphaproteobacteria	norank
Alphaproteobacteria bacterium MarineAlpha3_Bin4	1	1	0	1	1	0	0	0	Alphaproteobacteria	Alphaproteobacteria	norank
Alphaproteobacteria bacterium MarineAlpha3_Bin5	1	0	0	1	1	0	0	0	Alphaproteobacteria	Alphaproteobacteria	norank
Alphaproteobacteria bacterium MarineAlpha3_Bin6	1	1	1	1	1	0	0	0	Alphaproteobacteria	Alphaproteobacteria	norank
Alphaproteobacteria bacterium MarineAlpha3_Bin7	1	0	0	0	1	0	0	0	Alphaproteobacteria	Alphaproteobacteria	norank
Alphaproteobacteria bacterium MarineAlpha4_Bin1	1	1	1	1	1	0	0	0	Alphaproteobacteria	Alphaproteobacteria	norank
Alphaproteobacteria bacterium MarineAlpha4_Bin2	1	1	1	0	0	0	0	0	Alphaproteobacteria	Alphaproteobacteria	norank
Alphaproteobacteria bacterium MarineAlpha5_Bin1	0	0	0	1	0	0	0	0	Alphaproteobacteria	Alphaproteobacteria	norank
Alphaproteobacteria bacterium MarineAlpha5_Bin10	1	1	0	0	1	0	0	0	Alphaproteobacteria	Alphaproteobacteria	norank
Alphaproteobacteria bacterium MarineAlpha5_Bin11	1	0	0	0	0	0	0	0	Alphaproteobacteria	Alphaproteobacteria	norank
Alphaproteobacteria bacterium MarineAlpha5_Bin12	1	0	0	1	0	0	0	0	Alphaproteobacteria	Alphaproteobacteria	norank
Alphaproteobacteria bacterium MarineAlpha5_Bin2	1	1	0	1	0	0	0	0	Alphaproteobacteria	Alphaproteobacteria	norank
Alphaproteobacteria bacterium MarineAlpha5_Bin3	1	1	0	1	1	0	0	0	Alphaproteobacteria	Alphaproteobacteria	norank
Alphaproteobacteria bacterium MarineAlpha5_Bin4	1	1	0	0	0	0	0	0	Alphaproteobacteria	Alphaproteobacteria	norank
Alphaproteobacteria bacterium MarineAlpha5_Bin5	1	0	0	0	1	0	0	0	Alphaproteobacteria	Alphaproteobacteria	norank
Alphaproteobacteria bacterium MarineAlpha5_Bin6	1	0	0	1	0	0	0	0	Alphaproteobacteria	Alphaproteobacteria	norank
Alphaproteobacteria bacterium MarineAlpha5_Bin9	1	1	0	0	0	0	0	0	Alphaproteobacteria	Alphaproteobacteria	norank
Alphaproteobacteria bacterium MarineAlpha6_Bin1	1	0	0	0	0	0	0	0	Alphaproteobacteria	Alphaproteobacteria	norank
Alphaproteobacteria bacterium MarineAlpha6_Bin2	1	1	0	0	0	0	0	0	Alphaproteobacteria	Alphaproteobacteria	norank
Alphaproteobacteria bacterium MarineAlpha6_Bin3	1	0	0	0	0	0	0	0	Alphaproteobacteria	Alphaproteobacteria	norank
Alphaproteobacteria bacterium MarineAlpha6_Bin4	1	1	1	0	0	0	0	0	Alphaproteobacteria	Alphaproteobacteria	norank
Alphaproteobacteria bacterium MarineAlpha6_Bin5	1	1	0	1	0	0	0	0	Alphaproteobacteria	Alphaproteobacteria	norank
Alphaproteobacteria bacterium MarineAlpha8_Bin1	1	1	0	0	0	0	0	0	Alphaproteobacteria	Alphaproteobacteria	norank
Alphaproteobacteria bacterium MarineAlpha9_Bin1	1	1	1	1	0	0	0	0	Alphaproteobacteria	Alphaproteobacteria	norank
Alphaproteobacteria bacterium MarineAlpha9_Bin2	1	1	0	0	0	0	0	0	Alphaproteobacteria	Alphaproteobacteria	norank
Alphaproteobacteria bacterium MarineAlpha9_Bin4	1	1	0	1	0	0	0	0	Alphaproteobacteria	Alphaproteobacteria	norank
Alphaproteobacteria bacterium MarineAlpha9_Bin5	1	1	1	1	1	1	0	0	Alphaproteobacteria	Alphaproteobacteria	norank
Alphaproteobacteria bacterium MarineAlpha9_Bin6	1	1	1	1	0	0	0	0	Alphaproteobacteria	Alphaproteobacteria	norank
Alphaproteobacteria bacterium MarineAlpha9_Bin7	1	0	1	1	0	0	0	0	Alphaproteobacteria	Alphaproteobacteria	norank
Alphaproteobacteria bacterium MedPE-SWcel	1	0	0	0	0	0	0	0	Alphaproteobacteria	Alphaproteobacteria	norank
Alphaproteobacteria bacterium RBG_16_64_48	1	0	0	0	0	0	0	0	Alphaproteobacteria	Alphaproteobacteria	norank
Alphaproteobacteria bacterium RIFCSPHIGHO2_12_FULL_63_12	1	0	0	0	0	0	0	0	Alphaproteobacteria	Alphaproteobacteria	norank
Alphaproteobacteria bacterium RIFCSPLOWO2_12_FULL_40_11	0	1	0	0	0	0	0	0	Alphaproteobacteria	Alphaproteobacteria	norank
Alphaproteobacteria bacterium RIFOXYD12_FULL_60_8	1	0	0	0	0	0	0	0	Alphaproteobacteria	Alphaproteobacteria	norank
Alphaproteobacteria bacterium TMED194	0	0	1	0	0	0	0	0	Alphaproteobacteria	Alphaproteobacteria	norank
Alphaproteobacteria bacterium TMED199	1	1	0	0	0	1	0	0	Alphaproteobacteria	Alphaproteobacteria	norank
Alphaproteobacteria bacterium TMED54	1	1	1	0	0	0	0	0	Alphaproteobacteria	Alphaproteobacteria	norank
Alphaproteobacteria bacterium TMED87	1	0	0	0	0	0	0	0	Alphaproteobacteria	Alphaproteobacteria	norank
Altererythrobacter aestiaquae	1	0	0	0	0	0	0	0	Alphaproteobacteria	Alphaproteobacteria	Altererythrobacter
Altererythrobacter aestuarii	1	0	0	0	0	0	0	0	Alphaproteobacteria	Alphaproteobacteria	Altererythrobacter
Altererythrobacter aquimixticola	1	1	0	0	0	0	0	0	Alphaproteobacteria	Alphaproteobacteria	Altererythrobacter
Altererythrobacter atlanticus	1	0	0	0	0	0	0	0	Alphaproteobacteria	Alphaproteobacteria	Altererythrobacter
Altererythrobacter aurantiacus	1	0	0	0	0	0	0	0	Alphaproteobacteria	Alphaproteobacteria	Altererythrobacter
Altererythrobacter confluentis	1	0	0	0	0	0	0	0	Alphaproteobacteria	Alphaproteobacteria	Altererythrobacter
Altererythrobacter dongtanensis	1	0	0	0	0	0	0	0	Alphaproteobacteria	Alphaproteobacteria	Altererythrobacter
Altererythrobacter epoxidivorans	1	0	0	0	0	0	0	0	Alphaproteobacteria	Alphaproteobacteria	Altererythrobacter
Altererythrobacter ishigakiensis	0	0	1	0	0	0	0	0	Alphaproteobacteria	Alphaproteobacteria	Altererythrobacter
Altererythrobacter lutipelagi	1	0	0	0	0	0	0	0	Alphaproteobacteria	Alphaproteobacteria	Altererythrobacter
Altererythrobacter mangrovi	0	1	1	0	0	0	0	0	Alphaproteobacteria	Alphaproteobacteria	Altererythrobacter
Altererythrobacter marinus	1	0	0	0	0	0	0	0	Alphaproteobacteria	Alphaproteobacteria	Altererythrobacter
Altererythrobacter oceanensis	1	0	0	0	0	0	0	0	Alphaproteobacteria	Alphaproteobacteria	Altererythrobacter
Altererythrobacter salegens	0	1	0	0	0	0	0	0	Alphaproteobacteria	Alphaproteobacteria	Altererythrobacter
Altererythrobacter soli	1	0	0	1	0	0	0	0	Alphaproteobacteria	Alphaproteobacteria	Altererythrobacter
Altererythrobacter sp.	1	0	0	0	0	0	0	0	Alphaproteobacteria	Alphaproteobacteria	Altererythrobacter
Altererythrobacter sp. 66-12	1	1	0	0	0	0	0	0	Alphaproteobacteria	Alphaproteobacteria	Altererythrobacter
Altererythrobacter sp. AY-3R	1	1	0	1	1	0	0	0	Alphaproteobacteria	Alphaproteobacteria	Altererythrobacter
Altererythrobacter sp. B11	1	0	1	0	0	0	0	0	Alphaproteobacteria	Alphaproteobacteria	Altererythrobacter
Altererythrobacter sp. Ery1	1	0	1	1	1	0	0	0	Alphaproteobacteria	Alphaproteobacteria	Altererythrobacter
Altererythrobacter sp. Ery12	0	1	0	0	1	0	0	0	Alphaproteobacteria	Alphaproteobacteria	Altererythrobacter
Altererythrobacter sp. FM1	1	0	0	0	0	0	0	0	Alphaproteobacteria	Alphaproteobacteria	Altererythrobacter
Altererythrobacter sp. HN-Y73	1	0	0	0	0	0	0	0	Alphaproteobacteria	Alphaproteobacteria	Altererythrobacter
Altererythrobacter sp. MH-B5	1	0	0	0	0	0	0	0	Alphaproteobacteria	Alphaproteobacteria	Altererythrobacter
Altererythrobacter sp. Root672	1	0	0	0	0	0	0	0	Alphaproteobacteria	Alphaproteobacteria	Altererythrobacter
Altererythrobacter sp. XM-24bin4	1	0	0	0	1	0	0	0	Alphaproteobacteria	Alphaproteobacteria	Altererythrobacter
Altererythrobacter xiamenensis	1	1	1	1	1	0	0	0	Alphaproteobacteria	Alphaproteobacteria	Altererythrobacter
Altererythrobacter xixiisoli	1	0	0	0	0	0	0	0	Alphaproteobacteria	Alphaproteobacteria	Altererythrobacter
Alteribacillus iranensis	1	0	0	0	0	0	0	0	Firmicutes	Bacilli	Alteribacillus
Alteromonadaceae bacterium	1	1	1	1	1	0	0	0	Gammaproteobacteria	Gammaproteobacteria	norank
Alteromonadaceae bacterium 2052S.S.stab0a.01	1	1	1	1	0	0	0	0	Gammaproteobacteria	Gammaproteobacteria	norank
Alteromonadaceae bacterium 2753L.S.0a.02	1	0	0	1	0	0	0	0	Gammaproteobacteria	Gammaproteobacteria	norank
Alteromonadaceae bacterium M269	1	1	0	1	0	0	0	0	Gammaproteobacteria	Gammaproteobacteria	norank
Alteromonadaceae bacterium TMED7	1	1	0	1	0	0	0	0	Gammaproteobacteria	Gammaproteobacteria	norank
Alteromonadaceae bacterium XY-R5	1	0	0	1	0	0	0	0	Gammaproteobacteria	Gammaproteobacteria	norank
Alteromonadales bacterium alter-6D02	1	0	0	0	0	0	0	0	Gammaproteobacteria	Gammaproteobacteria	norank
Alteromonadales bacterium BS08	1	0	0	0	0	0	0	0	Gammaproteobacteria	Gammaproteobacteria	norank
Alteromonadales bacterium TW-7	1	0	0	1	0	0	0	0	Gammaproteobacteria	Gammaproteobacteria	norank
Alteromonas abrolhosensis	1	1	0	0	0	0	0	0	Gammaproteobacteria	Gammaproteobacteria	Alteromonas
Alteromonas addita	0	1	0	0	0	0	0	0	Gammaproteobacteria	Gammaproteobacteria	Alteromonas
Alteromonas aestuariivivens	1	0	0	0	0	0	0	0	Gammaproteobacteria	Gammaproteobacteria	Alteromonas
Alteromonas alba	1	1	1	1	0	0	0	0	Gammaproteobacteria	Gammaproteobacteria	Alteromonas
Alteromonas australica	1	1	0	1	1	0	0	0	Gammaproteobacteria	Gammaproteobacteria	Alteromonas
Alteromonas confluentis	1	1	0	1	1	0	0	0	Gammaproteobacteria	Gammaproteobacteria	Alteromonas
Alteromonas facilis	0	0	1	0	0	0	0	0	Gammaproteobacteria	Gammaproteobacteria	Alteromonas
Alteromonas flava	0	0	0	1	0	0	0	0	Gammaproteobacteria	Gammaproteobacteria	Alteromonas
Alteromonas genovensis	1	1	1	1	0	0	0	0	Gammaproteobacteria	Gammaproteobacteria	Alteromonas
Alteromonas gracilis	0	1	1	1	0	0	0	0	Gammaproteobacteria	Gammaproteobacteria	Alteromonas
Alteromonas hispanica	1	0	0	0	0	0	0	0	Gammaproteobacteria	Gammaproteobacteria	Alteromonas
Alteromonas indica	1	1	0	1	1	0	0	0	Gammaproteobacteria	Gammaproteobacteria	Alteromonas
Alteromonas lipolytica	1	0	0	1	1	0	0	0	Gammaproteobacteria	Gammaproteobacteria	Alteromonas
Alteromonas macleodii	1	1	1	1	1	0	0	0	Gammaproteobacteria	Gammaproteobacteria	Alteromonas
Alteromonas marina	1	1	1	1	1	0	0	0	Gammaproteobacteria	Gammaproteobacteria	Alteromonas
Alteromonas mediterranea	1	1	1	1	0	0	0	0	Gammaproteobacteria	Gammaproteobacteria	Alteromonas
Alteromonas naphthalenivorans	1	1	0	1	1	0	0	0	Gammaproteobacteria	Gammaproteobacteria	Alteromonas
Alteromonas oceani	1	1	1	1	1	0	0	0	Gammaproteobacteria	Gammaproteobacteria	Alteromonas
Alteromonas pelagimontana	1	0	0	0	0	0	0	0	Gammaproteobacteria	Gammaproteobacteria	Alteromonas
Alteromonas portus	1	1	1	1	0	0	0	0	Gammaproteobacteria	Gammaproteobacteria	Alteromonas
Alteromonas sp.	1	1	1	1	1	0	0	0	Gammaproteobacteria	Gammaproteobacteria	Alteromonas
Alteromonas sp. 345S023	1	0	0	1	0	0	0	0	Gammaproteobacteria	Gammaproteobacteria	Alteromonas
Alteromonas sp. 38	1	1	0	0	0	0	0	0	Gammaproteobacteria	Gammaproteobacteria	Alteromonas
Alteromonas sp. 76-1	1	1	0	0	1	0	0	0	Gammaproteobacteria	Gammaproteobacteria	Alteromonas
Alteromonas sp. ALT199	1	1	0	1	0	0	0	0	Gammaproteobacteria	Gammaproteobacteria	Alteromonas
Alteromonas sp. BL110	1	0	1	1	0	0	0	0	Gammaproteobacteria	Gammaproteobacteria	Alteromonas
Alteromonas sp. I10	1	1	0	1	0	0	0	0	Gammaproteobacteria	Gammaproteobacteria	Alteromonas
Alteromonas sp. I4	1	1	0	0	0	0	0	0	Gammaproteobacteria	Gammaproteobacteria	Alteromonas
Alteromonas sp. KS69	1	1	1	1	0	0	0	0	Gammaproteobacteria	Gammaproteobacteria	Alteromonas
Alteromonas sp. KUL106	1	0	0	0	1	0	0	0	Gammaproteobacteria	Gammaproteobacteria	Alteromonas
Alteromonas sp. KUL150	1	1	1	1	1	0	0	0	Gammaproteobacteria	Gammaproteobacteria	Alteromonas
Alteromonas sp. KUL156	1	0	0	0	0	0	0	0	Gammaproteobacteria	Gammaproteobacteria	Alteromonas
Alteromonas sp. KUL17	1	0	0	0	0	0	0	0	Gammaproteobacteria	Gammaproteobacteria	Alteromonas
Alteromonas sp. KUL42	1	1	0	1	0	0	0	0	Gammaproteobacteria	Gammaproteobacteria	Alteromonas
Alteromonas sp. LOR	1	1	0	0	0	0	0	0	Gammaproteobacteria	Gammaproteobacteria	Alteromonas
Alteromonas sp. Mac1	0	1	0	0	0	0	0	0	Gammaproteobacteria	Gammaproteobacteria	Alteromonas
Alteromonas sp. MB-3u-76	1	0	0	1	0	0	0	0	Gammaproteobacteria	Gammaproteobacteria	Alteromonas
Alteromonas sp. Mex14	1	0	0	0	0	0	0	0	Gammaproteobacteria	Gammaproteobacteria	Alteromonas
Alteromonas sp. Nap_26	1	1	0	1	0	0	0	0	Gammaproteobacteria	Gammaproteobacteria	Alteromonas
Alteromonas sp. RKMC-009	1	1	0	1	1	0	0	0	Gammaproteobacteria	Gammaproteobacteria	Alteromonas
Alteromonas sp. TK-46(2)	1	1	0	0	0	0	0	0	Gammaproteobacteria	Gammaproteobacteria	Alteromonas
Alteromonas sp. TMED35	1	1	0	1	0	0	0	0	Gammaproteobacteria	Gammaproteobacteria	Alteromonas
Alteromonas sp. V450	1	1	0	1	0	0	0	0	Gammaproteobacteria	Gammaproteobacteria	Alteromonas
Alteromonas sp. W12	1	1	1	0	0	0	0	0	Gammaproteobacteria	Gammaproteobacteria	Alteromonas
Alteromonas stellipolaris	1	0	1	1	0	0	0	0	Gammaproteobacteria	Gammaproteobacteria	Alteromonas
Altibacter lentus	0	0	0	0	1	0	0	0	Bacteroidetes	Flavobacteriia	Altibacter
Altibacter sp.	1	1	0	1	1	0	0	0	Bacteroidetes	Flavobacteriia	Altibacter
Amaricoccus sp. HAR-UPW-R2A-40	0	1	0	0	0	0	0	0	Alphaproteobacteria	Alphaproteobacteria	Amaricoccus
Amaricoccus sp. HB172011	1	1	0	1	0	0	0	0	Alphaproteobacteria	Alphaproteobacteria	Amaricoccus
Aminiphilus circumscriptus	1	0	0	0	0	0	0	0	Synergistetes	Synergistia	Aminiphilus
Aminobacter aminovorans	1	0	0	0	0	0	0	0	Alphaproteobacteria	Alphaproteobacteria	Aminobacter
Aminobacter sp. AP02	0	0	0	0	1	0	0	0	Alphaproteobacteria	Alphaproteobacteria	Aminobacter
Aminobacter sp. J15	0	0	0	1	0	0	0	0	Alphaproteobacteria	Alphaproteobacteria	Aminobacter
Aminobacter sp. J44	1	0	0	0	0	0	0	0	Alphaproteobacteria	Alphaproteobacteria	Aminobacter
Aminobacter sp. MSH1	1	0	0	0	0	0	0	0	Alphaproteobacteria	Alphaproteobacteria	Aminobacter
Aminobacter sp. Root100	0	1	0	0	0	0	0	0	Alphaproteobacteria	Alphaproteobacteria	Aminobacter
Ammoniphilus oxalaticus	0	0	0	0	0	0	1	0	Firmicutes	Bacilli	Ammoniphilus
Amnibacterium kyonggiense	1	0	0	0	0	0	0	0	Actinobacteria	Actinobacteria	Amnibacterium
Amnibacterium sp. M8JJ-5	1	0	0	0	0	0	0	0	Actinobacteria	Actinobacteria	Amnibacterium
Amoebophilaceae bacterium	1	0	0	0	0	0	0	0	Bacteroidetes	Cytophagia	norank
Amoebophilaceae bacterium TMED152	1	0	0	0	0	0	0	0	Bacteroidetes	Cytophagia	norank
Amorphus coralli	1	1	0	0	1	0	0	0	Alphaproteobacteria	Alphaproteobacteria	Amorphus
Amphiplicatus metriothermophilus	1	0	0	0	0	0	0	0	Alphaproteobacteria	Alphaproteobacteria	Amphiplicatus
Amphritea atlantica	1	0	0	1	0	0	0	0	Gammaproteobacteria	Gammaproteobacteria	Amphritea
Amphritea balenae	1	0	0	1	0	0	0	0	Gammaproteobacteria	Gammaproteobacteria	Amphritea
Amphritea japonica	1	1	0	0	1	0	0	0	Gammaproteobacteria	Gammaproteobacteria	Amphritea
Amphritea sp. MCCC 1K03512	1	0	0	0	0	0	0	0	Gammaproteobacteria	Gammaproteobacteria	Amphritea
Amycolatopsis australiensis	0	0	0	1	0	0	0	0	Actinobacteria	Actinobacteria	Amycolatopsis
Amycolatopsis azurea	1	0	0	0	0	0	0	0	Actinobacteria	Actinobacteria	Amycolatopsis
Amycolatopsis cihanbeyliensis	1	0	0	0	0	0	0	0	Actinobacteria	Actinobacteria	Amycolatopsis
Amycolatopsis nigrescens	0	1	0	0	0	0	0	0	Actinobacteria	Actinobacteria	Amycolatopsis
Amycolatopsis palatopharyngis	1	0	0	0	0	0	0	0	Actinobacteria	Actinobacteria	Amycolatopsis
Amycolatopsis sp. EGI 650086	0	1	0	0	0	0	0	0	Actinobacteria	Actinobacteria	Amycolatopsis
Amycolatopsis xylanica	1	0	0	0	0	0	0	0	Actinobacteria	Actinobacteria	Amycolatopsis
Amylibacter cionae	1	0	0	0	0	0	0	0	Alphaproteobacteria	Alphaproteobacteria	Amylibacter
Anabaena cylindrica	1	0	0	0	0	0	0	0	Cyanobacteria	norank	Anabaena
Anabaena sp. 4-3	1	0	0	0	0	0	0	0	Cyanobacteria	norank	Anabaena
Anabaena sp. 90	1	0	0	0	0	0	0	0	Cyanobacteria	norank	Anabaena
Anabaena sp. AL93	1	0	0	0	0	0	0	0	Cyanobacteria	norank	Anabaena
Anabaena sp. CA = ATCC 33047	1	0	0	0	0	0	0	0	Cyanobacteria	norank	Anabaena
Anabaena sp. PCC 7108	1	0	0	0	0	0	0	0	Cyanobacteria	norank	Anabaena
Anabaena sp. WA102	1	0	0	0	0	0	0	0	Cyanobacteria	norank	Anabaena
Anabaenopsis circularis	1	0	0	0	0	0	0	0	Cyanobacteria	norank	Anabaenopsis
anaerobic bacterium MO-CFX2	1	0	0	1	0	0	0	0	Chloroflexi	Anaerolineae	norank
Anaerococcus hydrogenalis	1	0	0	0	0	0	0	0	Firmicutes	Tissierellia	Anaerococcus
Anaerohalosphaera lusitana	1	0	0	0	1	0	0	1	Planctomycetes	Phycisphaerae	Anaerohalosphaera
Anaerolinea thermolimosa	1	0	0	0	0	0	0	0	Chloroflexi	Anaerolineae	Anaerolinea
Anaerolinea thermophila	1	0	0	0	0	0	0	0	Chloroflexi	Anaerolineae	Anaerolinea
Anaerolineaceae bacterium	1	1	1	1	1	1	0	0	Chloroflexi	Anaerolineae	norank
Anaerolineaceae bacterium 4572_32.1	1	0	0	0	0	0	0	0	Chloroflexi	Anaerolineae	norank
Anaerolineaceae bacterium 4572_78	1	0	0	0	0	0	0	0	Chloroflexi	Anaerolineae	norank
Anaerolineae bacterium	1	1	1	1	1	0	1	0	Chloroflexi	Anaerolineae	norank
Anaerolineae bacterium CG03_land_8_20_14_0_80_58_20	1	0	0	1	0	0	0	0	Chloroflexi	Anaerolineae	norank
Anaerolineae bacterium CG1_02_58_13	1	0	0	0	0	0	0	0	Chloroflexi	Anaerolineae	norank
Anaerolineae bacterium CG17_big_fil_post_rev_8_21_14_2_50_57_27	1	0	0	0	0	0	0	0	Chloroflexi	Anaerolineae	norank
Anaerolineae bacterium CG2_30_58_95	1	0	0	0	0	0	0	0	Chloroflexi	Anaerolineae	norank
Anaerolineae bacterium CG2_30_64_16	0	0	0	1	0	0	0	0	Chloroflexi	Anaerolineae	norank
Anaerolineae bacterium SG8_19	1	0	0	1	1	0	0	0	Chloroflexi	Anaerolineae	norank
Anaerolineae bacterium SM23_ 63	1	0	0	0	0	0	0	0	Chloroflexi	Anaerolineae	norank
Anaerolineae bacterium SM23_84	1	0	0	0	0	0	0	0	Chloroflexi	Anaerolineae	norank
Anaerolineae bacterium UTCFX1	1	0	0	0	0	0	0	0	Chloroflexi	Anaerolineae	norank
Anaerolineae bacterium UTCFX2	0	0	0	0	1	0	0	0	Chloroflexi	Anaerolineae	norank
Anaerolineae bacterium UTCFX3	1	0	0	0	0	0	0	0	Chloroflexi	Anaerolineae	norank
Anaerolineales bacterium	1	1	0	1	1	0	0	0	Chloroflexi	Anaerolineae	norank
Anaeromicrobium sediminis	1	0	0	0	0	0	0	0	Firmicutes	Clostridia	Anaeromicrobium
Anaeromusa acidaminophila	1	0	0	0	0	0	0	0	Firmicutes	Negativicutes	Anaeromusa
Anaeromyxobacter dehalogenans	1	0	0	1	0	0	0	0	Deltaproteobacteria	Deltaproteobacteria	Anaeromyxobacter
Anaeromyxobacter sp. Fw109-5	1	1	0	0	0	0	0	0	Deltaproteobacteria	Deltaproteobacteria	Anaeromyxobacter
Anaeromyxobacter sp. K	1	0	0	0	0	0	0	0	Deltaproteobacteria	Deltaproteobacteria	Anaeromyxobacter
Anaeromyxobacter sp. PSR-1	1	0	0	0	0	0	0	0	Deltaproteobacteria	Deltaproteobacteria	Anaeromyxobacter
Anaerotignum propionicum	1	0	0	0	0	0	0	0	Firmicutes	Clostridia	Anaerotignum
Anaerovibrio sp.	0	1	0	0	0	0	0	0	Firmicutes	Negativicutes	Anaerovibrio
Ancylobacter aquaticus	1	0	0	0	0	0	0	0	Alphaproteobacteria	Alphaproteobacteria	Ancylobacter
Ancylobacter pratisalsi	1	0	0	0	0	0	0	0	Alphaproteobacteria	Alphaproteobacteria	Ancylobacter
Ancylobacter rudongensis	1	0	0	0	0	0	0	0	Alphaproteobacteria	Alphaproteobacteria	Ancylobacter
Ancylobacter sp. FA202	1	0	0	0	0	0	0	0	Alphaproteobacteria	Alphaproteobacteria	Ancylobacter
Ancylobacter sp. TS-1	1	0	0	0	0	0	0	0	Alphaproteobacteria	Alphaproteobacteria	Ancylobacter
Ancylomarina sp. 16SWW S1-10-2	1	0	0	0	0	0	0	0	Bacteroidetes	Bacteroidia	Ancylomarina
Ancylomarina sp. M1P	0	1	0	1	0	0	0	0	Bacteroidetes	Bacteroidia	Ancylomarina
Anderseniella sp. Alg231-50	1	1	1	1	1	0	0	0	Alphaproteobacteria	Alphaproteobacteria	Anderseniella
Anditalea andensis	1	0	0	0	0	0	0	0	Bacteroidetes	Cytophagia	Anditalea
Andreprevotia lacus	0	0	0	1	0	0	0	0	Betaproteobacteria	Betaproteobacteria	Andreprevotia
Aneurinibacillus aneurinilyticus	1	1	0	0	0	0	0	0	Firmicutes	Bacilli	Aneurinibacillus
Aneurinibacillus tyrosinisolvens	0	0	0	0	1	0	0	0	Firmicutes	Bacilli	Aneurinibacillus
Angomonas deanei	1	0	0	0	0	0	0	0	Euglenozoa	Kinetoplastea	Angomonas
ANME-1 cluster archaeon AG-394-G21	1	0	0	0	0	0	0	0	Euryarchaeota	Methanomicrobia	norank
ANME-2 cluster archaeon HR1	1	0	0	0	0	0	0	0	Euryarchaeota	Methanomicrobia	norank
Anseongella ginsenosidimutans	1	0	0	0	1	0	0	0	Bacteroidetes	Sphingobacteriia	Anseongella
Antarctobacter heliothermus	1	1	1	0	1	0	0	0	Alphaproteobacteria	Alphaproteobacteria	Antarctobacter
Anthracocystis flocculosa	0	1	0	0	0	0	0	0	Basidiomycota	Ustilaginomycetes	Anthracocystis
Aphanocapsa montana	1	0	0	0	0	0	0	0	Cyanobacteria	norank	Aphanocapsa
Aphanomyces astaci	1	1	0	0	0	0	0	0	norank	Oomycetes	Aphanomyces
Aphanomyces euteiches	1	0	0	0	0	0	0	0	norank	Oomycetes	Aphanomyces
Aphanomyces invadans	1	0	0	0	0	0	0	0	norank	Oomycetes	Aphanomyces
Aphanomyces stellatus	0	1	0	0	0	0	0	0	norank	Oomycetes	Aphanomyces
Aphanothece hegewaldii	0	0	0	1	0	0	0	0	Cyanobacteria	norank	Aphanothece
Aphanothece sacrum	1	0	0	0	0	0	0	0	Cyanobacteria	norank	Aphanothece
Apibacter muscae	1	0	0	0	0	0	0	0	Bacteroidetes	Flavobacteriia	Apibacter
Aquabacterium sp.	1	0	0	0	0	0	0	0	Betaproteobacteria	Betaproteobacteria	Aquabacterium
Aquamicrobium aerolatum	1	0	1	0	1	0	0	0	Alphaproteobacteria	Alphaproteobacteria	Aquamicrobium
Aquamicrobium defluvii	1	0	0	0	0	0	0	0	Alphaproteobacteria	Alphaproteobacteria	Aquamicrobium
Aquamicrobium sp. LC103	1	0	0	1	0	0	0	0	Alphaproteobacteria	Alphaproteobacteria	Aquamicrobium
Aquicella lusitana	1	0	0	1	0	0	0	0	Gammaproteobacteria	Gammaproteobacteria	Aquicella
Aquicella siphonis	1	0	0	0	1	0	0	0	Gammaproteobacteria	Gammaproteobacteria	Aquicella
Aquifex aeolicus	1	0	0	0	0	0	0	0	Aquificae	Aquificae	Aquifex
Aquifex sp.	0	0	0	1	0	0	0	0	Aquificae	Aquificae	Aquifex
Aquificaceae bacterium	1	1	1	0	0	0	0	0	Aquificae	Aquificae	norank
Aquificae bacterium	1	0	0	0	0	0	0	0	Aquificae	norank	norank
Aquiflexum sp. Z0201	1	0	0	1	1	0	0	0	Bacteroidetes	Cytophagia	Aquiflexum
Aquimarina latercula	1	0	0	0	0	0	0	0	Bacteroidetes	Flavobacteriia	Aquimarina
Aquimarina longa	0	0	0	0	1	0	0	0	Bacteroidetes	Flavobacteriia	Aquimarina
Aquimarina macrocephali	0	0	1	0	0	0	0	0	Bacteroidetes	Flavobacteriia	Aquimarina
Aquimarina megaterium	1	1	0	0	0	0	0	0	Bacteroidetes	Flavobacteriia	Aquimarina
Aquimarina pacifica	0	0	0	1	0	0	0	0	Bacteroidetes	Flavobacteriia	Aquimarina
Aquimarina sediminis	1	0	0	0	0	0	0	0	Bacteroidetes	Flavobacteriia	Aquimarina
Aquimarina sp. Aq135	0	0	0	1	0	0	0	0	Bacteroidetes	Flavobacteriia	Aquimarina
Aquimarina sp. Aq349	0	0	0	0	1	0	0	0	Bacteroidetes	Flavobacteriia	Aquimarina
Aquimarina sp. Aq78	1	0	0	0	0	0	0	0	Bacteroidetes	Flavobacteriia	Aquimarina
Aquimarina sp. BL5	1	0	0	0	0	0	0	0	Bacteroidetes	Flavobacteriia	Aquimarina
Aquimarina sp. I32.4	1	0	0	0	0	0	0	0	Bacteroidetes	Flavobacteriia	Aquimarina
Aquimarina sp. MAR_2010_214	0	0	0	0	1	0	0	0	Bacteroidetes	Flavobacteriia	Aquimarina
Aquimarina sp. RZ0	1	0	0	0	0	0	0	0	Bacteroidetes	Flavobacteriia	Aquimarina
Aquimarina spongiae	0	0	0	1	0	0	0	0	Bacteroidetes	Flavobacteriia	Aquimarina
Aquimixticola soesokkakensis	1	0	0	0	0	0	0	0	Alphaproteobacteria	Alphaproteobacteria	Aquimixticola
Aquirufa nivalisilvae	1	0	0	0	0	0	0	0	Bacteroidetes	Cytophagia	Aquirufa
Aquisalimonas asiatica	1	0	0	1	1	0	0	0	Gammaproteobacteria	Gammaproteobacteria	Aquisalimonas
Aquisphaera giovannonii	1	0	0	0	0	0	0	0	Planctomycetes	Planctomycetia	Aquisphaera
Aquisphaera sp. JC650	1	0	0	1	1	1	0	0	Planctomycetes	Planctomycetia	Aquisphaera
Aquitalea magnusonii	0	0	0	0	1	0	0	0	Betaproteobacteria	Betaproteobacteria	Aquitalea
Arboricoccus pini	1	0	0	0	0	0	0	0	Alphaproteobacteria	Alphaproteobacteria	Arboricoccus
Archaeoglobales archaeon	1	0	0	0	0	0	0	0	Euryarchaeota	Archaeoglobi	norank
Archaeoglobus sp.	0	0	1	0	0	0	0	0	Euryarchaeota	Archaeoglobi	Archaeoglobus
archaeon	1	1	0	1	1	0	0	0	norank	norank	norank
archaeon 13_1_20CM_2_54_9	1	0	0	0	0	0	0	0	norank	norank	norank
archaeon BMS3Abin17	1	0	0	0	0	0	0	0	norank	norank	norank
archaeon BMS3Bbin16	1	0	0	0	0	0	0	0	norank	norank	norank
archaeon CG10_big_fil_rev_8_21_14_0_10_43_11	0	0	0	0	1	0	0	0	norank	norank	norank
archaeon D22	1	0	0	0	0	0	0	0	norank	norank	norank
archaeon GW2011_AR10	1	1	0	1	1	0	0	0	norank	norank	norank
archaeon GW2011_AR11	1	0	0	1	1	0	0	0	norank	norank	norank
archaeon GW2011_AR13	1	0	0	0	0	0	0	0	norank	norank	norank
archaeon GW2011_AR15	1	0	0	1	1	0	0	0	norank	norank	norank
archaeon GW2011_AR16	0	0	0	1	0	0	0	0	norank	norank	norank
archaeon GW2011_AR17	1	0	0	0	0	0	0	0	norank	norank	norank
archaeon GW2011_AR18	1	0	0	0	0	0	0	0	norank	norank	norank
archaeon GW2011_AR19	1	0	0	0	1	0	0	0	norank	norank	norank
archaeon GW2011_AR20	1	0	0	0	0	0	0	0	norank	norank	norank
archaeon GW2011_AR3	1	0	0	0	1	0	0	0	norank	norank	norank
archaeon GW2011_AR4	1	0	0	0	1	0	0	0	norank	norank	norank
archaeon GW2011_AR5	1	0	0	1	1	0	0	0	norank	norank	norank
archaeon GW2011_AR6	0	0	0	0	1	0	0	0	norank	norank	norank
archaeon GW2011_AR9	1	0	0	0	0	0	0	0	norank	norank	norank
archaeon HR01	1	0	0	1	0	0	0	0	norank	norank	norank
archaeon HR06	1	0	0	1	0	0	0	0	norank	norank	norank
archaeon MnTg01	1	1	0	1	1	1	0	0	norank	norank	norank
archaeon RBG_16_50_20	1	0	0	0	0	0	0	0	norank	norank	norank
Archangium gephyra	1	1	0	0	0	0	0	0	Deltaproteobacteria	Deltaproteobacteria	Archangium
Archangium sp. Cb G35	1	1	0	1	1	0	0	0	Deltaproteobacteria	Deltaproteobacteria	Archangium
Archangium violaceum	1	0	0	0	1	0	0	0	Deltaproteobacteria	Deltaproteobacteria	Archangium
Arcicella aurantiaca	1	0	0	0	0	0	0	0	Bacteroidetes	Cytophagia	Arcicella
Arcobacter anaerophilus	1	0	0	0	0	0	0	0	Epsilonproteobacteria	Epsilonproteobacteria	Arcobacter
Arcobacter aquimarinus	1	0	0	0	1	0	0	0	Epsilonproteobacteria	Epsilonproteobacteria	Arcobacter
Arcobacter butzleri	1	0	0	0	0	0	0	0	Epsilonproteobacteria	Epsilonproteobacteria	Arcobacter
Arcobacter cloacae	1	0	0	0	0	0	0	0	Epsilonproteobacteria	Epsilonproteobacteria	Arcobacter
Arcobacter cryaerophilus	1	0	0	0	1	0	0	0	Epsilonproteobacteria	Epsilonproteobacteria	Arcobacter
Arcobacter defluvii	0	0	0	1	0	0	0	0	Epsilonproteobacteria	Epsilonproteobacteria	Arcobacter
Arcobacter ellisii	1	0	0	0	0	0	0	0	Epsilonproteobacteria	Epsilonproteobacteria	Arcobacter
Arcobacter halophilus	1	0	1	0	0	0	0	0	Epsilonproteobacteria	Epsilonproteobacteria	Arcobacter
Arcobacter lekithochrous	1	1	1	1	0	0	0	0	Epsilonproteobacteria	Epsilonproteobacteria	Arcobacter
Arcobacter marinus	1	0	0	0	0	0	0	0	Epsilonproteobacteria	Epsilonproteobacteria	Arcobacter
Arcobacter pacificus	1	1	0	1	0	0	0	0	Epsilonproteobacteria	Epsilonproteobacteria	Arcobacter
Arcobacter peruensis	0	0	0	1	0	0	0	0	Epsilonproteobacteria	Epsilonproteobacteria	Arcobacter
Arcobacter sp.	1	1	1	1	0	0	0	0	Epsilonproteobacteria	Epsilonproteobacteria	Arcobacter
Arcobacter sp. 31_11_sub10_T18	0	0	0	1	0	0	0	0	Epsilonproteobacteria	Epsilonproteobacteria	norank
Arcobacter sp. CAU 1517	0	1	0	1	1	0	0	0	Epsilonproteobacteria	Epsilonproteobacteria	Arcobacter
Arcobacter sp. CECT 8983	1	1	0	1	0	0	0	0	Epsilonproteobacteria	Epsilonproteobacteria	norank
Arcobacter sp. CECT 8987	1	0	1	1	0	0	0	0	Epsilonproteobacteria	Epsilonproteobacteria	norank
Arcobacter sp. CECT 8989	1	1	1	1	0	0	0	0	Epsilonproteobacteria	Epsilonproteobacteria	norank
Arcobacter sp. CECT 9230	0	0	0	0	1	0	0	0	Epsilonproteobacteria	Epsilonproteobacteria	norank
Arcobacter sp. F155	1	1	0	1	1	0	0	0	Epsilonproteobacteria	Epsilonproteobacteria	norank
Arcobacter sp. F2176	1	0	0	0	0	0	0	0	Epsilonproteobacteria	Epsilonproteobacteria	norank
Arcobacter sp. FW59	1	0	0	0	0	0	0	0	Epsilonproteobacteria	Epsilonproteobacteria	norank
Arcobacter sp. L	1	0	0	1	0	0	0	0	Epsilonproteobacteria	Epsilonproteobacteria	norank
Arcobacter sp. LA11	1	0	0	0	0	0	0	0	Epsilonproteobacteria	Epsilonproteobacteria	norank
Arcobacter sp. LPB0137	0	1	0	0	0	0	0	0	Epsilonproteobacteria	Epsilonproteobacteria	norank
Arcobacter sp. SM1702	0	1	0	0	0	0	0	0	Epsilonproteobacteria	Epsilonproteobacteria	Arcobacter
Arcobacter suis	1	0	0	0	0	0	0	0	Epsilonproteobacteria	Epsilonproteobacteria	Arcobacter
Arcobacter thereius	1	0	0	0	0	0	0	0	Epsilonproteobacteria	Epsilonproteobacteria	Arcobacter
Arcobacter venerupis	0	1	0	1	0	0	0	0	Epsilonproteobacteria	Epsilonproteobacteria	Arcobacter
Arcticibacterium luteifluviistationis	0	0	0	0	1	0	0	0	Bacteroidetes	Cytophagia	Arcticibacterium
Ardenticatena maritima	1	1	1	0	1	1	0	0	Chloroflexi	Ardenticatenia	Ardenticatena
Ardenticatenia bacterium	1	0	0	1	1	0	0	0	Chloroflexi	Ardenticatenia	norank
Arenibacter algicola	1	0	1	0	1	0	0	0	Bacteroidetes	Flavobacteriia	Arenibacter
Arenibacter aquaticus	1	0	0	0	1	0	0	0	Bacteroidetes	Flavobacteriia	Arenibacter
Arenibacter catalasegens	1	0	0	0	0	0	0	0	Bacteroidetes	Flavobacteriia	Arenibacter
Arenibacter certesii	0	0	0	0	1	0	0	0	Bacteroidetes	Flavobacteriia	Arenibacter
Arenibacter echinorum	1	0	0	0	0	0	0	0	Bacteroidetes	Flavobacteriia	Arenibacter
Arenibacter hampyeongensis	1	0	0	0	0	0	0	0	Bacteroidetes	Flavobacteriia	Arenibacter
Arenibacter nanhaiticus	1	0	0	0	1	0	0	0	Bacteroidetes	Flavobacteriia	Arenibacter
Arenibacter palladensis	1	1	0	0	1	0	0	0	Bacteroidetes	Flavobacteriia	Arenibacter
Arenibacter sp.	1	0	0	0	0	0	0	0	Bacteroidetes	Flavobacteriia	Arenibacter
Arenibacter sp. AK53	1	0	0	0	0	0	0	0	Bacteroidetes	Flavobacteriia	Arenibacter
Arenibacter sp. ARW7G5Y1	0	0	0	0	1	0	0	0	Bacteroidetes	Flavobacteriia	Arenibacter
Arenibacter sp. C-21	1	1	0	1	1	0	0	0	Bacteroidetes	Flavobacteriia	Arenibacter
Arenibacter sp. P308M17	0	0	0	1	0	0	0	0	Bacteroidetes	Flavobacteriia	Arenibacter
Arenibacter troitsensis	1	0	0	0	1	0	0	0	Bacteroidetes	Flavobacteriia	Arenibacter
Arenicella xantha	1	1	1	1	0	0	0	0	Gammaproteobacteria	Gammaproteobacteria	Arenicella
Arenimonas caeni	1	0	0	1	0	0	0	0	Gammaproteobacteria	Gammaproteobacteria	Arenimonas
Arenimonas metalli	0	0	0	0	1	0	0	0	Gammaproteobacteria	Gammaproteobacteria	Arenimonas
Arenimonas oryziterrae	0	0	0	0	1	0	0	0	Gammaproteobacteria	Gammaproteobacteria	Arenimonas
Arenimonas sp.	0	0	0	0	1	0	0	0	Gammaproteobacteria	Gammaproteobacteria	Arenimonas
Arenimonas sp. SCN 70-307	1	0	0	0	0	0	0	0	Gammaproteobacteria	Gammaproteobacteria	Arenimonas
Arhodomonas aquaeolei	1	0	0	0	0	0	0	0	Gammaproteobacteria	Gammaproteobacteria	Arhodomonas
Armatimonadetes bacterium	1	1	1	1	1	0	0	0	Armatimonadetes	norank	norank
Armatimonadetes bacterium 13_1_40CM_3_65_7	1	0	0	0	0	0	0	0	Armatimonadetes	norank	norank
Armatimonadetes bacterium 13_1_40CM_64_14	1	0	0	1	0	0	0	0	Armatimonadetes	norank	norank
Armatimonadetes bacterium 55-13	1	1	1	0	0	0	0	0	Armatimonadetes	norank	norank
Armatimonadetes bacterium Cent15-Ar3	1	0	0	0	0	0	0	0	Armatimonadetes	norank	norank
Armatimonadetes bacterium CG_4_10_14_3_um_filter_59_10	1	1	0	0	1	0	0	0	Armatimonadetes	norank	norank
Armatimonadetes bacterium CG_4_9_14_3_um_filter_58_7	1	0	0	0	0	0	0	0	Armatimonadetes	norank	norank
Armatimonadetes bacterium CG_4_9_14_3_um_filter_66_14	1	0	0	0	0	0	0	0	Armatimonadetes	norank	norank
Armatimonadetes bacterium CG07_land_8_20_14_0_80_59_28	0	0	0	0	1	0	0	0	Armatimonadetes	norank	norank
Armatimonadetes bacterium CP1_7O	1	0	0	0	0	0	0	0	Armatimonadetes	norank	norank
Armatimonadetes bacterium CSP1-3	1	0	0	1	1	0	0	0	Armatimonadetes	norank	norank
Armatimonadetes bacterium GXS	1	0	0	0	0	0	0	0	Armatimonadetes	norank	norank
Armatimonadetes bacterium OLB18	1	0	0	0	0	0	0	1	Armatimonadetes	norank	norank
Armatimonadetes bacterium RBG_16_58_9	1	0	0	0	0	0	0	0	Armatimonadetes	norank	norank
Armatimonadetes bacterium RBG_16_67_12	1	0	0	0	0	0	0	0	Armatimonadetes	norank	norank
Armatimonadetes bacterium RBG_19FT_COMBO_69_19	1	0	0	0	0	0	0	0	Armatimonadetes	norank	norank
Armatimonadetes bacterium Uphvl-Ar1	1	0	0	0	0	0	0	0	Armatimonadetes	norank	norank
Armatimonadetes bacterium Uphvl-Ar2	1	0	0	1	0	0	0	0	Armatimonadetes	norank	norank
Aromatoleum aromaticum	1	0	1	0	0	0	0	0	Betaproteobacteria	Betaproteobacteria	Aromatoleum
Aromatoleum sp.	0	0	1	0	0	0	0	0	Betaproteobacteria	Betaproteobacteria	Aromatoleum
Aromatoleum toluclasticum	1	0	0	0	0	0	0	0	Betaproteobacteria	Betaproteobacteria	Aromatoleum
Aromatoleum tolulyticum	1	0	0	1	0	0	0	0	Betaproteobacteria	Betaproteobacteria	Aromatoleum
Arsenicicoccus bolidensis	0	0	1	0	0	0	0	0	Actinobacteria	Actinobacteria	Arsenicicoccus
Arsukibacterium sp. MJ3	1	0	0	0	0	0	0	0	Gammaproteobacteria	Gammaproteobacteria	Arsukibacterium
Arthrobacter crystallopoietes	1	0	0	0	0	0	0	0	Actinobacteria	Actinobacteria	Arthrobacter
Arthrobacter sp. Hiyo4	1	0	0	0	0	0	0	0	Actinobacteria	Actinobacteria	Arthrobacter
Arthrobacter sp. MA-N2	1	0	0	0	0	0	0	0	Actinobacteria	Actinobacteria	Arthrobacter
Arthrobacter subterraneus	0	0	0	0	1	0	0	0	Actinobacteria	Actinobacteria	Arthrobacter
Arthrobotrys oligospora	1	0	0	0	0	0	0	0	Ascomycota	Orbiliomycetes	Arthrobotrys
Ascidiaceihabitans donghaensis	1	0	0	0	0	0	1	0	Alphaproteobacteria	Alphaproteobacteria	Ascidiaceihabitans
Ascodesmis nigricans	1	0	0	0	0	0	0	0	Ascomycota	Pezizomycetes	Ascodesmis
Asinibacterium sp. OR53	0	1	0	0	0	0	0	0	Bacteroidetes	Chitinophagia	Asinibacterium
Aspergillus aculeatus	1	0	0	0	0	0	0	0	Ascomycota	Eurotiomycetes	Aspergillus
Aspergillus arachidicola	1	1	0	0	0	0	0	0	Ascomycota	Eurotiomycetes	Aspergillus
Aspergillus calidoustus	1	1	0	0	0	0	0	0	Ascomycota	Eurotiomycetes	Aspergillus
Aspergillus fumigatus	1	0	0	0	0	0	0	0	Ascomycota	Eurotiomycetes	Aspergillus
Aspergillus nidulans	0	0	0	1	0	0	0	0	Ascomycota	Eurotiomycetes	Aspergillus
Aspergillus ochraceoroseus	1	0	0	0	0	0	0	0	Ascomycota	Eurotiomycetes	Aspergillus
Aspergillus sclerotialis	0	1	0	0	0	0	0	0	Ascomycota	Eurotiomycetes	Aspergillus
Aspergillus sydowii	1	1	1	1	1	0	0	0	Ascomycota	Eurotiomycetes	Aspergillus
Aspergillus tanneri	1	0	0	0	0	0	0	0	Ascomycota	Eurotiomycetes	Aspergillus
Aspergillus versicolor	1	1	0	0	0	0	0	0	Ascomycota	Eurotiomycetes	Aspergillus
Asticcacaulis benevestitus	1	0	0	0	0	0	0	0	Alphaproteobacteria	Alphaproteobacteria	Asticcacaulis
Aurantimonas aggregata	1	1	0	0	1	0	0	0	Alphaproteobacteria	Alphaproteobacteria	Aurantimonas
Aurantimonas coralicida	1	0	0	1	1	0	0	0	Alphaproteobacteria	Alphaproteobacteria	Aurantimonas
Aurantimonas manganoxydans	1	0	0	0	0	0	0	0	Alphaproteobacteria	Alphaproteobacteria	Aurantimonas
Aurantimonas sp.	1	1	0	1	0	0	0	0	Alphaproteobacteria	Alphaproteobacteria	Aurantimonas
Aurantimonas sp. 22II-16-19i	1	1	0	0	0	0	0	0	Alphaproteobacteria	Alphaproteobacteria	Aurantimonas
Aurantimonas sp. Leaf443	1	0	0	0	0	0	0	0	Alphaproteobacteria	Alphaproteobacteria	Aurantimonas
Aurantiochytrium acetophilum	0	0	1	0	0	0	0	0	norank	Bigyra	Aurantiochytrium
Aureibacillus halotolerans	1	0	0	0	0	0	0	0	Firmicutes	Bacilli	Aureibacillus
Aureibaculum marinum	1	0	0	0	0	0	0	0	Bacteroidetes	Flavobacteriia	Aureibaculum
Aureicoccus marinus	0	0	0	1	0	0	0	0	Bacteroidetes	Flavobacteriia	Aureicoccus
Aureimonas flava	1	0	0	0	0	0	0	0	Alphaproteobacteria	Alphaproteobacteria	Aureimonas
Aureimonas sp. AU12	1	0	0	1	0	0	0	0	Alphaproteobacteria	Alphaproteobacteria	Aureimonas
Aureimonas sp. AU20	1	0	0	0	0	0	0	0	Alphaproteobacteria	Alphaproteobacteria	Aureimonas
Aureimonas sp. AU4	1	0	0	0	0	0	0	0	Alphaproteobacteria	Alphaproteobacteria	Aureimonas
Aureispira sp. CCB-QB1	1	0	0	1	0	0	0	0	Bacteroidetes	Saprospiria	Aureispira
Aureitalea marina	1	0	0	0	0	0	0	0	Bacteroidetes	Flavobacteriia	Aureitalea
Aureitalea sp. RR4-38	1	0	0	0	0	0	0	0	Bacteroidetes	Flavobacteriia	Aureitalea
Aureococcus anophagefferens	1	1	0	0	0	0	0	0	norank	Pelagophyceae	Aureococcus
Azoarcus communis	1	0	1	0	0	0	0	0	Betaproteobacteria	Betaproteobacteria	Azoarcus
Azoarcus olearius	1	0	0	0	0	0	0	0	Betaproteobacteria	Betaproteobacteria	Azoarcus
Azoarcus sp.	0	0	0	0	1	0	0	0	Betaproteobacteria	Betaproteobacteria	Azoarcus
Azoarcus sp. BH72	1	0	0	0	0	0	0	0	Betaproteobacteria	Betaproteobacteria	Azoarcus
Azoarcus sp. CC-YHH838	0	0	0	1	1	0	0	0	Betaproteobacteria	Betaproteobacteria	Azoarcus
Azoarcus sp. CC-YHH848	0	0	0	0	1	0	0	0	Betaproteobacteria	Betaproteobacteria	Azoarcus
Azoarcus sp. DD4	0	0	1	0	0	1	0	0	Betaproteobacteria	Betaproteobacteria	Azoarcus
Azoarcus sp. HKLI-1	1	0	0	0	1	0	1	0	Betaproteobacteria	Betaproteobacteria	Azoarcus
Azoarcus sp. PA01	1	0	0	0	0	0	0	0	Betaproteobacteria	Betaproteobacteria	Azoarcus
Azoarcus sp. PHD	1	1	0	0	0	0	0	0	Betaproteobacteria	Betaproteobacteria	Azoarcus
Azoarcus sp. SY39	0	0	0	0	1	0	0	0	Betaproteobacteria	Betaproteobacteria	Azoarcus
Azohydromonas sp. 13393	1	0	0	0	0	0	0	0	Betaproteobacteria	Betaproteobacteria	Azohydromonas
Azonexus fungiphilus	0	0	1	0	0	0	0	0	Betaproteobacteria	Betaproteobacteria	Azonexus
Azorhizobium sp. AG788	1	0	0	0	0	0	0	0	Alphaproteobacteria	Alphaproteobacteria	Azorhizobium
Azospira oryzae	1	0	0	0	1	0	0	0	Betaproteobacteria	Betaproteobacteria	Azospira
Azospira sp. I09	1	0	0	0	0	0	0	0	Betaproteobacteria	Betaproteobacteria	Azospira
Azospira sp. I13	0	0	1	0	0	0	0	0	Betaproteobacteria	Betaproteobacteria	Azospira
Azospirillum brasilense	1	0	0	0	1	0	0	0	Alphaproteobacteria	Alphaproteobacteria	Azospirillum
Azospirillum doebereinerae	1	0	0	0	0	0	0	0	Alphaproteobacteria	Alphaproteobacteria	Azospirillum
Azospirillum halopraeferens	1	1	1	0	1	0	0	0	Alphaproteobacteria	Alphaproteobacteria	Azospirillum
Azospirillum lipoferum	1	0	0	0	1	0	0	0	Alphaproteobacteria	Alphaproteobacteria	Azospirillum
Azospirillum oryzae	0	0	1	0	0	0	0	0	Alphaproteobacteria	Alphaproteobacteria	Azospirillum
Azospirillum palustre	1	0	1	0	0	0	0	0	Alphaproteobacteria	Alphaproteobacteria	Azospirillum
Azospirillum sp. B21	1	0	0	0	1	0	0	0	Alphaproteobacteria	Alphaproteobacteria	Azospirillum
Azospirillum sp. B506	1	0	0	0	0	0	0	0	Alphaproteobacteria	Alphaproteobacteria	Azospirillum
Azospirillum sp. CFH 70021	1	0	0	0	0	0	0	0	Alphaproteobacteria	Alphaproteobacteria	Azospirillum
Azospirillum sp. K2W22B-5	1	0	1	0	0	0	0	0	Alphaproteobacteria	Alphaproteobacteria	Azospirillum
Azospirillum sp. L-25-5w-1	1	0	0	0	0	0	0	0	Alphaproteobacteria	Alphaproteobacteria	Azospirillum
Azospirillum sp. M2T2B2	0	1	1	0	1	0	0	0	Alphaproteobacteria	Alphaproteobacteria	Azospirillum
Azospirillum sp. TSA6c	1	0	0	0	0	1	0	0	Alphaproteobacteria	Alphaproteobacteria	Azospirillum
Azospirillum sp. TSO22-1	1	0	0	0	0	0	0	0	Alphaproteobacteria	Alphaproteobacteria	Azospirillum
Azospirillum sp. TSO35-2	1	0	0	0	1	0	0	0	Alphaproteobacteria	Alphaproteobacteria	Azospirillum
Azospirillum thiophilum	0	0	0	1	0	0	0	0	Alphaproteobacteria	Alphaproteobacteria	Azospirillum
Azovibrio restrictus	1	0	0	0	0	0	0	0	Betaproteobacteria	Betaproteobacteria	Azovibrio
Bacidia sp.	0	1	0	0	0	0	0	0	Ascomycota	Lecanoromycetes	Bacidia
Bacillus akibai	1	0	0	0	0	0	0	0	Firmicutes	Bacilli	Bacillus
Bacillus alcalophilus	1	0	0	0	0	0	0	0	Firmicutes	Bacilli	Bacillus
Bacillus alkalinitrilicus	1	0	0	0	0	0	0	0	Firmicutes	Bacilli	Bacillus
Bacillus alveayuensis	1	0	0	0	0	0	0	0	Firmicutes	Bacilli	Bacillus
Bacillus andreraoultii	1	0	0	0	0	0	0	0	Firmicutes	Bacilli	Bacillus
Bacillus anthracis	1	0	0	0	0	0	0	0	Firmicutes	Bacilli	Bacillus
Bacillus cereus	1	1	1	1	0	0	0	0	Firmicutes	Bacilli	Bacillus
Bacillus cihuensis	1	0	0	0	0	0	0	0	Firmicutes	Bacilli	Bacillus
Bacillus clausii	1	0	0	0	0	0	0	0	Firmicutes	Bacilli	Bacillus
Bacillus deserti	1	0	0	0	0	0	0	0	Firmicutes	Bacilli	Bacillus
Bacillus dielmoensis	1	0	0	0	0	0	0	0	Firmicutes	Bacilli	Bacillus
Bacillus freudenreichii	0	0	0	1	0	0	0	0	Firmicutes	Bacilli	Bacillus
Bacillus fumarioli	1	0	0	0	0	0	0	0	Firmicutes	Bacilli	Bacillus
Bacillus horikoshii	1	0	0	0	0	0	0	0	Firmicutes	Bacilli	Bacillus
Bacillus idriensis	1	0	0	0	0	0	0	0	Firmicutes	Bacilli	Bacillus
Bacillus kribbensis	0	0	0	0	1	0	0	0	Firmicutes	Bacilli	Bacillus
Bacillus krulwichiae	0	1	0	0	0	0	0	0	Firmicutes	Bacilli	Bacillus
Bacillus lehensis	0	1	0	0	0	0	0	0	Firmicutes	Bacilli	Bacillus
Bacillus lonarensis	1	0	0	0	0	0	0	0	Firmicutes	Bacilli	Bacillus
Bacillus luciferensis	1	0	0	0	0	0	0	0	Firmicutes	Bacilli	Bacillus
Bacillus mannanilyticus	1	0	0	0	0	0	0	0	Firmicutes	Bacilli	Bacillus
Bacillus marmarensis	1	0	0	0	0	0	0	0	Firmicutes	Bacilli	Bacillus
Bacillus nanhaiisediminis	1	0	0	1	0	0	0	0	Firmicutes	Bacilli	Bacillus
Bacillus ndiopicus	1	0	0	0	0	0	0	0	Firmicutes	Bacilli	Bacillus
Bacillus nealsonii	1	0	0	0	0	0	0	0	Firmicutes	Bacilli	Bacillus
Bacillus niacini	0	0	0	0	1	0	0	0	Firmicutes	Bacilli	Bacillus
Bacillus okhensis	1	0	0	1	0	0	0	0	Firmicutes	Bacilli	Bacillus
Bacillus okuhidensis	1	0	0	0	0	0	0	0	Firmicutes	Bacilli	Bacillus
Bacillus onubensis	1	0	0	0	0	0	0	0	Firmicutes	Bacilli	Bacillus
Bacillus pacificus	1	1	0	0	1	0	0	0	Firmicutes	Bacilli	Bacillus
Bacillus paralicheniformis	0	0	0	1	0	0	0	0	Firmicutes	Bacilli	Bacillus
Bacillus pseudofirmus	1	0	0	0	0	0	0	0	Firmicutes	Bacilli	Bacillus
Bacillus safensis	1	0	0	0	0	0	0	0	Firmicutes	Bacilli	Bacillus
Bacillus solisilvae	1	0	0	0	0	0	0	0	Firmicutes	Bacilli	Bacillus
Bacillus sp. (in: Bacteria)	1	0	0	0	0	0	0	0	Firmicutes	Bacilli	Bacillus
Bacillus sp. B4-WWTP-NA-D-NA-NA	1	0	0	0	0	0	0	0	Firmicutes	Bacilli	Bacillus
Bacillus sp. BA3	1	0	0	0	0	0	0	0	Firmicutes	Bacilli	Bacillus
Bacillus sp. BF9-10	1	0	0	0	0	0	0	0	Firmicutes	Bacilli	Bacillus
Bacillus sp. CX253	1	0	0	0	0	0	0	0	Firmicutes	Bacilli	Bacillus
Bacillus sp. es.034	1	0	0	0	0	0	0	0	Firmicutes	Bacilli	Bacillus
Bacillus sp. FJAT-21945	1	0	0	0	0	0	0	0	Firmicutes	Bacilli	Bacillus
Bacillus sp. FJAT-27225	1	0	0	0	0	0	0	0	Firmicutes	Bacilli	Bacillus
Bacillus sp. FJAT-45385	0	1	0	0	0	0	0	0	Firmicutes	Bacilli	Bacillus
Bacillus sp. HMF5848	0	0	0	1	0	0	0	0	Firmicutes	Bacilli	Bacillus
Bacillus sp. JCM 19047	1	0	0	0	0	0	0	0	Firmicutes	Bacilli	Bacillus
Bacillus sp. OV186	1	0	0	0	0	0	0	0	Firmicutes	Bacilli	Bacillus
Bacillus sp. OV194	1	0	0	0	0	0	0	0	Firmicutes	Bacilli	Bacillus
Bacillus sp. P1(2020)	1	0	0	0	0	0	0	0	Firmicutes	Bacilli	Bacillus
Bacillus sp. S66	0	0	1	0	0	0	0	0	Firmicutes	Bacilli	Bacillus
Bacillus sp. SRB_331	0	0	0	1	0	0	0	0	Firmicutes	Bacilli	Bacillus
Bacillus sp. SRB_336	0	0	1	0	0	0	0	0	Firmicutes	Bacilli	Bacillus
Bacillus sp. SYSU G01002	0	0	0	0	1	0	0	0	Firmicutes	Bacilli	Bacillus
Bacillus subtilis	1	0	0	0	0	0	0	0	Firmicutes	Bacilli	Bacillus
Bacillus thuringiensis	1	0	1	0	0	0	0	0	Firmicutes	Bacilli	Bacillus
Bacillus vietnamensis	1	0	0	0	1	0	0	0	Firmicutes	Bacilli	Bacillus
Bacillus wakoensis	1	0	0	0	0	0	0	0	Firmicutes	Bacilli	Bacillus
Bacillus wiedmannii	1	0	0	0	0	0	0	0	Firmicutes	Bacilli	Bacillus
Bacteriodetes bacterium	1	0	1	1	1	0	0	0	Bacteroidetes	norank	norank
Bacteriodetes bacterium 13_1_20CM_4_60_6	1	1	0	0	0	0	0	0	Bacteroidetes	norank	norank
Bacterioplanes sanyensis	1	0	0	0	0	0	0	0	Gammaproteobacteria	Gammaproteobacteria	Bacterioplanes
Bacteriovorax sp. BSW11_IV	1	0	0	0	0	0	0	0	Oligoflexia	Oligoflexia	Bacteriovorax
Bacteriovorax sp. DB6_IX	1	1	0	1	1	0	0	0	Oligoflexia	Oligoflexia	Bacteriovorax
Bacteriovorax sp. MedPE-SWde	1	1	0	1	0	0	0	0	Oligoflexia	Oligoflexia	Bacteriovorax
Bacteriovorax sp. Seq25_V	1	0	0	0	0	0	0	0	Oligoflexia	Oligoflexia	Bacteriovorax
Bacteriovorax stolpii	1	0	0	0	0	0	0	0	Oligoflexia	Oligoflexia	Bacteriovorax
bacterium	1	1	1	1	1	1	0	1	norank	norank	norank
bacterium (candidate division B38) B3_B38	1	0	0	0	0	0	0	0	norank	norank	norank
bacterium (Candidatus Blackallbacteria) CG13_big_fil_rev_8_21_14_2_50_49_14	1	0	0	0	0	0	0	0	norank	norank	norank
bacterium (Candidatus Gribaldobacteria) CG_4_10_14_0_2_um_filter_33_15	1	0	0	0	0	0	0	0	norank	norank	norank
bacterium (Candidatus Gribaldobacteria) CG_4_9_14_3_um_filter_36_15	1	0	0	0	0	0	0	0	norank	norank	norank
bacterium (Candidatus Gribaldobacteria) CG07_land_8_20_14_0_80_33_18	1	0	0	0	0	0	0	0	norank	norank	norank
bacterium (Candidatus Howlettbacteria) CG23_combo_of_CG06-09_8_20_14_all_37_9	1	0	0	0	0	0	0	0	norank	norank	norank
bacterium (Candidatus Ratteibacteria) CG_4_9_14_3_um_filter_41_21	1	0	0	0	0	0	0	0	norank	norank	norank
bacterium (Candidatus Ratteibacteria) CG01_land_8_20_14_3_00_40_19	1	0	0	0	0	0	0	0	norank	norank	norank
bacterium (Candidatus Stahlbacteria)	1	0	0	0	0	0	0	0	norank	norank	norank
bacterium (Candidatus Stahlbacteria) CG08_land_8_20_14_0_20_40_26	1	0	0	0	0	0	0	0	norank	norank	norank
bacterium (Candidatus Stahlbacteria) CG23_combo_of_CG06-09_8_20_14_all_40_9	1	0	0	0	0	0	0	1	norank	norank	norank
bacterium 1xD42-11	1	0	0	0	0	0	0	0	norank	norank	norank
bacterium 1XD42-8	1	0	0	0	0	0	0	0	norank	norank	norank
bacterium 336/3	1	0	0	0	0	0	0	0	norank	norank	norank
bacterium A52C2	1	1	0	0	0	0	0	0	norank	norank	norank
bacterium AMD01	0	0	0	1	0	0	0	0	norank	norank	norank
bacterium AMD02	0	0	0	0	1	0	0	0	norank	norank	norank
bacterium BMS3Abin01	1	0	0	0	0	0	0	0	norank	norank	norank
bacterium BMS3Abin02	1	0	1	0	0	0	0	0	norank	norank	norank
bacterium BMS3Abin03	1	1	1	1	1	1	0	0	norank	norank	norank
bacterium BMS3Abin04	1	0	0	1	0	0	0	0	norank	norank	norank
bacterium BMS3Abin05	1	0	0	0	0	0	0	0	norank	norank	norank
bacterium BMS3Abin07	1	0	0	0	0	0	0	0	norank	norank	norank
bacterium BMS3Abin11	1	1	1	0	1	0	0	0	norank	norank	norank
bacterium BMS3Abin15	1	0	0	0	0	0	0	0	norank	norank	norank
bacterium BMS3Bbin01	1	0	0	1	1	0	0	0	norank	norank	norank
bacterium BMS3Bbin02	1	1	1	0	1	0	0	0	norank	norank	norank
bacterium BMS3Bbin03	1	0	0	0	0	0	0	0	norank	norank	norank
bacterium BMS3Bbin05	1	0	0	0	0	0	0	0	norank	norank	norank
bacterium BMS3Bbin06	0	0	0	1	0	0	0	0	norank	norank	norank
bacterium BMS3Bbin08	1	0	0	0	0	0	0	0	norank	norank	norank
bacterium BMS3Bbin10	1	1	1	1	1	0	0	0	norank	norank	norank
bacterium BMS3Bbin11	1	0	0	0	0	0	0	0	norank	norank	norank
bacterium BMS3Bbin13	1	0	0	0	0	0	1	0	norank	norank	norank
bacterium BRH_c32	1	0	0	0	1	0	0	0	norank	norank	norank
bacterium CG_4_9_14_3_um_filter_33_26	1	0	0	0	0	0	0	0	norank	norank	norank
bacterium CG_4_9_14_3_um_filter_65_15	1	0	0	1	0	0	0	0	norank	norank	norank
bacterium CG10_37_50	1	0	0	0	0	0	0	0	norank	norank	norank
bacterium CG10_46_32	1	0	0	0	0	0	0	0	norank	norank	norank
bacterium DOLZORAL124_64_63	1	0	0	0	0	0	0	0	norank	norank	norank
bacterium E08(2017)	1	0	0	0	0	0	0	0	norank	norank	norank
bacterium endosymbiont of Escarpia laminata	1	0	0	0	0	0	0	0	norank	norank	norank
bacterium F11	1	1	0	1	0	0	0	0	norank	norank	norank
bacterium F16	1	0	0	1	0	0	0	0	norank	norank	norank
bacterium HD9-500m-PIT-SAG08	1	0	0	0	0	0	0	0	norank	norank	norank
bacterium HR08	1	1	0	0	0	0	0	0	norank	norank	norank
bacterium HR09	0	0	1	0	0	0	0	1	norank	norank	norank
bacterium HR10	1	1	0	1	1	0	0	0	norank	norank	norank
bacterium HR11	1	1	0	1	0	0	0	0	norank	norank	norank
bacterium HR12	1	0	0	0	0	0	0	0	norank	norank	norank
bacterium HR15	1	0	0	1	0	0	0	0	norank	norank	norank
bacterium HR16	1	1	0	0	0	0	0	0	norank	norank	norank
bacterium HR17	1	0	0	0	0	0	0	0	norank	norank	norank
bacterium HR18	1	1	0	0	1	0	0	0	norank	norank	norank
bacterium HR19	1	0	0	0	0	0	0	0	norank	norank	norank
bacterium HR20	1	0	0	0	0	0	0	0	norank	norank	norank
bacterium HR21	1	0	0	1	0	0	0	0	norank	norank	norank
bacterium HR22	1	0	0	0	1	0	0	0	norank	norank	norank
bacterium HR23	1	1	0	1	0	0	0	0	norank	norank	norank
bacterium HR24	1	1	1	1	0	0	0	0	norank	norank	norank
bacterium HR25	1	1	0	0	0	0	0	0	norank	norank	norank
bacterium HR26	1	0	0	0	1	0	0	0	norank	norank	norank
bacterium HR28	1	0	0	0	0	0	0	0	norank	norank	norank
bacterium HR29	1	1	0	0	1	0	0	0	norank	norank	norank
bacterium HR30	1	1	0	1	0	0	0	0	norank	norank	norank
bacterium HR32	1	0	0	0	0	0	0	0	norank	norank	norank
bacterium HR33	1	1	0	1	1	0	0	0	norank	norank	norank
bacterium HR34	0	0	0	1	0	0	0	0	norank	norank	norank
bacterium HR35	0	0	0	1	0	0	0	0	norank	norank	norank
bacterium HR36	1	1	0	1	0	0	0	0	norank	norank	norank
bacterium HR37	1	1	1	1	1	0	0	0	norank	norank	norank
bacterium HR40	1	0	0	0	0	0	0	0	norank	norank	norank
bacterium HR41	1	0	0	0	0	0	0	0	norank	norank	norank
bacterium J17	1	0	0	0	0	0	0	0	norank	norank	norank
bacterium JGI 053	1	0	0	0	0	0	0	0	norank	norank	norank
bacterium JKG1	1	1	0	1	0	0	0	0	norank	norank	norank
bacterium K02(2017)	1	0	0	0	0	0	0	0	norank	norank	norank
bacterium M00.F.Ca.ET.162.01.1.1	0	1	0	0	0	0	0	0	norank	norank	norank
bacterium M21	0	1	0	0	0	0	0	0	norank	norank	norank
bacterium MnTg02	1	1	1	1	1	1	0	0	norank	norank	norank
bacterium MnTg03	1	1	1	1	1	0	0	0	norank	norank	norank
bacterium MnTg04	1	1	1	1	1	0	0	0	norank	norank	norank
bacterium SCGC AG-212-C10	1	0	0	1	0	0	0	0	norank	norank	norank
bacterium SCN 62-11	1	1	0	0	1	0	0	0	norank	norank	norank
bacterium SM23_31	1	1	1	1	1	0	0	0	norank	norank	norank
bacterium SM23_57	1	0	0	0	0	0	0	0	norank	norank	norank
bacterium TMED144	1	1	0	1	0	0	0	0	norank	norank	norank
bacterium TMED161	1	0	0	0	0	0	0	0	norank	norank	norank
bacterium TMED178	0	1	0	0	0	0	0	0	norank	norank	norank
bacterium TMED198	1	0	0	0	0	0	0	0	norank	norank	norank
bacterium TMED250	1	0	0	0	0	0	0	0	norank	norank	norank
bacterium TMED264	1	0	0	0	0	0	0	0	norank	norank	norank
bacterium TMED277	1	0	0	0	0	0	0	0	norank	norank	norank
bacterium TMED46	1	0	0	0	0	0	0	0	norank	norank	norank
bacterium TMED80	1	0	0	0	0	0	0	0	norank	norank	norank
bacterium TMED88	1	1	1	1	1	0	0	0	norank	norank	norank
bacterium YEK0313	1	0	0	0	0	0	0	0	norank	norank	norank
Bacteroidales bacterium	1	0	0	0	1	0	0	0	Bacteroidetes	Bacteroidia	norank
Bacteroidales bacterium 6E	1	0	0	0	0	0	0	0	Bacteroidetes	Bacteroidia	norank
Bacteroides dorei	1	0	0	0	0	0	0	0	Bacteroidetes	Bacteroidia	Bacteroides
Bacteroides gallinarum	1	0	0	0	0	0	0	0	Bacteroidetes	Bacteroidia	Bacteroides
Bacteroides phage B124-14	1	0	0	0	0	0	0	0	norank	norank	norank
Bacteroides plebeius	1	0	0	0	1	0	0	0	Bacteroidetes	Bacteroidia	Bacteroides
Bacteroides salanitronis	1	0	0	0	0	0	0	0	Bacteroidetes	Bacteroidia	Bacteroides
Bacteroides sp.	1	0	0	0	0	0	0	0	Bacteroidetes	Bacteroidia	Bacteroides
Bacteroides sp. 9_1_42FAA	1	0	0	0	0	0	0	0	Bacteroidetes	Bacteroidia	Bacteroides
Bacteroides sp. AM16-24	1	0	0	0	0	0	0	0	Bacteroidetes	Bacteroidia	Bacteroides
Bacteroides sp. CAG:530	1	0	0	0	1	0	0	0	Bacteroidetes	Bacteroidia	Bacteroides
Bacteroides sp. SM23_62_1	1	0	0	0	0	0	0	0	Bacteroidetes	Bacteroidia	Bacteroides
Bacteroides uniformis	1	0	0	0	0	0	0	0	Bacteroidetes	Bacteroidia	Bacteroides
Bacteroidetes bacterium	1	1	1	1	1	1	1	0	Bacteroidetes	norank	norank
Bacteroidetes bacterium 37-13	1	0	0	0	0	0	0	0	Bacteroidetes	norank	norank
Bacteroidetes bacterium 43-93	1	0	0	0	0	0	0	0	Bacteroidetes	norank	norank
Bacteroidetes bacterium 4484_249	1	0	0	0	0	0	0	0	Bacteroidetes	norank	norank
Bacteroidetes bacterium 4572_112	1	0	0	0	0	0	0	0	Bacteroidetes	norank	norank
Bacteroidetes bacterium 4572_77	1	0	0	0	0	0	0	0	Bacteroidetes	norank	norank
Bacteroidetes bacterium CG_4_8_14_3_um_filter_31_14	1	0	0	0	0	0	0	0	Bacteroidetes	norank	norank
Bacteroidetes bacterium CG12_big_fil_rev_8_21_14_0_65_60_17	1	0	0	1	1	0	0	0	Bacteroidetes	norank	norank
Bacteroidetes bacterium CG23_combo_of_CG06-09_8_20_14_all_32_9	1	0	0	0	0	0	0	0	Bacteroidetes	norank	norank
Bacteroidetes bacterium GWA2_30_7	1	0	0	0	0	0	0	0	Bacteroidetes	norank	norank
Bacteroidetes bacterium GWA2_31_9	1	1	0	0	0	0	0	0	Bacteroidetes	norank	norank
Bacteroidetes bacterium GWA2_32_17	1	0	0	0	0	0	0	0	Bacteroidetes	norank	norank
Bacteroidetes bacterium GWB2_41_8	0	1	0	0	0	0	0	0	Bacteroidetes	norank	norank
Bacteroidetes bacterium GWE2_29_8	1	0	0	0	0	0	0	0	Bacteroidetes	norank	norank
Bacteroidetes bacterium GWF2_41_31	1	0	0	0	0	0	0	0	Bacteroidetes	norank	norank
Bacteroidetes bacterium HGW-Bacteroidetes-1	1	0	0	0	0	0	0	0	Bacteroidetes	norank	norank
Bacteroidetes bacterium HGW-Bacteroidetes-11	1	0	0	0	0	0	0	0	Bacteroidetes	norank	norank
Bacteroidetes bacterium HGW-Bacteroidetes-12	1	1	1	0	1	0	0	0	Bacteroidetes	norank	norank
Bacteroidetes bacterium HGW-Bacteroidetes-13	1	0	0	0	0	0	0	0	Bacteroidetes	norank	norank
Bacteroidetes bacterium HGW-Bacteroidetes-18	0	0	0	1	0	0	0	0	Bacteroidetes	norank	norank
Bacteroidetes bacterium HGW-Bacteroidetes-21	1	0	0	0	0	0	0	0	Bacteroidetes	norank	norank
Bacteroidetes bacterium HGW-Bacteroidetes-3	1	0	0	0	0	0	0	0	Bacteroidetes	norank	norank
Bacteroidetes bacterium HGW-Bacteroidetes-4	1	0	0	0	0	0	0	0	Bacteroidetes	norank	norank
Bacteroidetes bacterium HGW-Bacteroidetes-6	1	0	0	0	0	0	0	0	Bacteroidetes	norank	norank
Bacteroidetes bacterium MED-G21	1	1	0	0	1	0	0	0	Bacteroidetes	norank	norank
Bacteroidetes bacterium MedPE-SWsnd-G1	1	1	0	1	1	0	0	0	Bacteroidetes	norank	norank
Bacteroidetes bacterium OLB10	1	0	0	0	0	0	0	0	Bacteroidetes	norank	norank
Bacteroidetes bacterium OLB8	1	0	0	0	0	0	0	0	Bacteroidetes	norank	norank
Bacteroidetes bacterium OLB9	1	0	0	0	0	0	0	0	Bacteroidetes	norank	norank
Bacteroidetes bacterium QH_1_61_8	1	0	0	0	0	0	0	0	Bacteroidetes	norank	norank
Bacteroidetes bacterium QH_2_63_10	1	0	0	0	0	0	0	0	Bacteroidetes	norank	norank
Bacteroidetes bacterium QH_7_62_13	1	0	0	0	0	0	0	0	Bacteroidetes	norank	norank
Bacteroidetes bacterium QH_7_64_110	1	0	0	0	0	0	0	0	Bacteroidetes	norank	norank
Bacteroidetes bacterium QH_8_67_23	1	0	0	0	0	0	0	0	Bacteroidetes	norank	norank
Bacteroidetes bacterium QS_1_63_11	1	0	0	0	0	0	0	0	Bacteroidetes	norank	norank
Bacteroidetes bacterium QS_3_64_15	1	0	0	0	0	0	0	0	Bacteroidetes	norank	norank
Bacteroidetes bacterium QS_8_64_10	1	0	0	0	0	0	0	0	Bacteroidetes	norank	norank
Bacteroidetes bacterium QS_9_68_14	1	0	0	0	0	0	0	0	Bacteroidetes	norank	norank
Bacteroidetes bacterium RBG_13_42_15	1	0	0	0	0	0	0	0	Bacteroidetes	norank	norank
Bacteroidetes bacterium RIFCSPHIGHO2_02_FULL_44_7	1	0	0	0	0	0	0	0	Bacteroidetes	norank	norank
Bacteroidetes bacterium RIFCSPLOWO2_02_FULL_36_8	1	0	0	0	0	0	0	0	Bacteroidetes	norank	norank
Bacteroidetes bacterium RIFCSPLOWO2_12_FULL_31_6	1	0	0	0	0	0	0	0	Bacteroidetes	norank	norank
Bacteroidetes bacterium RIFCSPLOWO2_12_FULL_35_15	1	0	0	0	0	0	0	0	Bacteroidetes	norank	norank
Bacteroidetes bacterium RIFCSPLOWO2_12_FULL_37_12	1	0	0	1	0	0	0	0	Bacteroidetes	norank	norank
Bacteroidetes bacterium RIFOXYA12_FULL_38_20	1	0	0	0	0	0	0	0	Bacteroidetes	norank	norank
Bacteroidetes bacterium RIFOXYC12_FULL_35_7	1	0	0	0	0	0	0	0	Bacteroidetes	norank	norank
Bacteroidetes bacterium SB0662_bin_6	1	1	0	1	1	0	0	0	Bacteroidetes	norank	norank
Bacteroidetes bacterium SCGC AAA795-G10	1	0	0	0	1	0	0	0	Bacteroidetes	norank	norank
Bacteroidetes bacterium SW_10_40_5	0	1	0	0	0	0	0	0	Bacteroidetes	norank	norank
Bacteroidetes bacterium SW_11_45_7	1	0	0	0	0	0	0	0	Bacteroidetes	norank	norank
Bacteroidetes bacterium SW_4_67_19	1	0	0	0	0	0	0	0	Bacteroidetes	norank	norank
Bacteroidetes bacterium SW_9_63_38	1	0	0	0	0	0	0	0	Bacteroidetes	norank	norank
Bacteroidetes/Chlorobi group bacterium MS-B_bin-24	1	0	0	0	0	0	0	0	norank	norank	norank
Bacteroidia bacterium	1	1	0	0	0	0	0	0	Bacteroidetes	Bacteroidia	norank
Bacteroidia bacterium 44-10	1	0	0	0	0	0	0	0	Bacteroidetes	Bacteroidia	norank
Baekduia soli	1	0	0	0	0	0	0	0	Actinobacteria	Rubrobacteria	Baekduia
Balneatrix alpica	1	1	0	0	1	0	0	0	Gammaproteobacteria	Gammaproteobacteria	Balneatrix
Balneola sp.	1	1	0	1	1	0	0	1	Balneolaeota	Balneolia	Balneola
Balneola sp. EhC07	1	0	0	1	1	0	0	0	Balneolaeota	Balneolia	Balneola
Balneola vulgaris	1	0	0	0	0	0	0	0	Balneolaeota	Balneolia	Balneola
Balneolaceae bacterium	1	0	0	1	1	0	0	0	Balneolaeota	Balneolia	norank
Basidiobolus meristosporus	1	1	0	0	0	0	0	0	Zoopagomycota	Basidiobolomycetes	Basidiobolus
Bathymodiolus heckerae thiotrophic gill symbiont	1	0	0	0	0	0	0	0	norank	norank	norank
Bathymodiolus thermophilus thioautotrophic gill symbiont	1	0	0	0	0	0	0	0	Gammaproteobacteria	Gammaproteobacteria	norank
Bauldia litoralis	1	1	0	0	1	0	0	0	Alphaproteobacteria	Alphaproteobacteria	Bauldia
Bauldia sp.	1	0	0	1	0	0	0	0	Alphaproteobacteria	Alphaproteobacteria	Bauldia
BD1-7 clade bacterium	1	1	0	1	0	0	0	0	Gammaproteobacteria	Gammaproteobacteria	norank
Bdellovibrio bacteriovorus	1	0	0	1	1	0	0	0	Oligoflexia	Oligoflexia	Bdellovibrio
Bdellovibrio sp.	1	1	0	1	0	0	0	0	Oligoflexia	Oligoflexia	Bdellovibrio
Bdellovibrio sp. CG_4_9_14_3_um_filter_39_7	0	1	0	0	0	0	0	0	Oligoflexia	Oligoflexia	Bdellovibrio
Bdellovibrio sp. CG10_big_fil_rev_8_21_14_0_10_47_8	1	0	0	0	0	0	0	0	Oligoflexia	Oligoflexia	Bdellovibrio
Bdellovibrio sp. CG11_big_fil_rev_8_21_14_0_20_39_38	0	1	0	0	0	0	0	0	Oligoflexia	Oligoflexia	Bdellovibrio
Bdellovibrio sp. CG12_big_fil_rev_8_21_14_0_65_39_13	1	0	0	0	0	0	0	0	Oligoflexia	Oligoflexia	Bdellovibrio
Bdellovibrio sp. NC01	1	0	0	0	0	0	0	0	Oligoflexia	Oligoflexia	Bdellovibrio
Bdellovibrio sp. qaytius	1	0	0	0	0	0	0	0	Oligoflexia	Oligoflexia	Bdellovibrio
Bdellovibrio sp. SKB1291214	1	0	0	0	0	0	0	0	Oligoflexia	Oligoflexia	Bdellovibrio
Bdellovibrionaceae bacterium	1	0	0	1	1	0	0	0	Oligoflexia	Oligoflexia	norank
Bdellovibrionales bacterium	1	0	0	1	0	0	0	0	Oligoflexia	Oligoflexia	norank
Bdellovibrionales bacterium CG10_big_fil_rev_8_21_14_0_10_45_34	1	0	0	1	0	0	0	0	Oligoflexia	Oligoflexia	norank
Bdellovibrionales bacterium CG11_big_fil_rev_8_21_14_0_20_38_13	1	0	0	0	0	0	0	0	Oligoflexia	Oligoflexia	norank
Bdellovibrionales bacterium GWB1_55_8	1	0	0	0	0	0	0	0	Oligoflexia	Oligoflexia	norank
Bdellovibrionales bacterium GWC1_52_8	1	0	0	0	0	0	0	0	Oligoflexia	Oligoflexia	norank
Bdellovibrionales bacterium RBG_16_40_8	1	1	0	0	1	0	0	0	Oligoflexia	Oligoflexia	norank
Bdellovibrionales bacterium RIFCSPHIGHO2_02_FULL_40_15	0	0	0	0	1	0	0	0	Oligoflexia	Oligoflexia	norank
Bdellovibrionales bacterium RIFOXYA1_FULL_36_14	1	0	0	0	0	0	0	0	Oligoflexia	Oligoflexia	norank
Bdellovibrionales bacterium RIFOXYC1_FULL_54_43	0	0	1	1	0	0	0	0	Oligoflexia	Oligoflexia	norank
Bdellovibrionales bacterium RIFOXYD1_FULL_36_51	1	0	0	0	0	0	0	0	Oligoflexia	Oligoflexia	norank
Bdellovibrionales bacterium RIFOXYD1_FULL_44_7	1	0	0	0	0	0	0	0	Oligoflexia	Oligoflexia	norank
Bdellovibrionales bacterium RIFOXYD1_FULL_53_11	1	0	0	0	0	0	0	0	Oligoflexia	Oligoflexia	norank
Bdellovibrionales bacterium RIFOXYD1_FULL_55_31	1	0	0	0	1	0	0	0	Oligoflexia	Oligoflexia	norank
Bdellovibrionales bacterium RIFOXYD12_FULL_39_22	1	0	0	0	0	0	0	0	Oligoflexia	Oligoflexia	norank
Beauveria bassiana	1	0	0	0	0	0	0	0	Ascomycota	Sordariomycetes	Beauveria
Beggiatoa alba	1	0	0	0	0	0	0	0	Gammaproteobacteria	Gammaproteobacteria	Beggiatoa
Beggiatoa leptomitoformis	1	0	0	0	0	0	0	0	Gammaproteobacteria	Gammaproteobacteria	Beggiatoa
Beggiatoa sp. 4572_84	1	0	0	0	0	0	0	0	Gammaproteobacteria	Gammaproteobacteria	Beggiatoa
Beggiatoa sp. IS2	1	0	0	0	0	0	0	0	Gammaproteobacteria	Gammaproteobacteria	Beggiatoa
Beggiatoa sp. PS	1	0	0	1	0	0	0	0	Gammaproteobacteria	Gammaproteobacteria	Beggiatoa
Beijerinckia sp. 28-YEA-48	1	0	0	0	0	0	0	0	Alphaproteobacteria	Alphaproteobacteria	Beijerinckia
Beijerinckiaceae bacterium	1	0	0	1	0	0	0	0	Alphaproteobacteria	Alphaproteobacteria	norank
Belliella baltica	1	0	0	0	0	0	0	0	Bacteroidetes	Cytophagia	Belliella
Belliella buryatensis	1	0	0	0	0	0	0	0	Bacteroidetes	Cytophagia	Belliella
Belliella pelovolcani	0	1	0	0	0	0	0	0	Bacteroidetes	Cytophagia	Belliella
Belnapia rosea	1	0	0	0	0	0	1	0	Alphaproteobacteria	Alphaproteobacteria	Belnapia
Belnapia sp. F-4-1	0	1	0	0	0	0	0	0	Alphaproteobacteria	Alphaproteobacteria	Belnapia
Berkelbacteria bacterium GW2011_GWA1_36_9	1	0	0	0	0	0	0	0	Candidatus Berkelbacteria	norank	norank
Bermanella marisrubri	1	1	0	0	0	0	0	0	Gammaproteobacteria	Gammaproteobacteria	Bermanella
Bermanella sp.	1	1	0	1	0	0	0	0	Gammaproteobacteria	Gammaproteobacteria	Bermanella
Bermanella sp. 47_1433_sub80_T6	1	1	0	1	0	0	0	0	Gammaproteobacteria	Gammaproteobacteria	Bermanella
Bernardetia litoralis	1	0	0	0	1	0	0	0	Bacteroidetes	Cytophagia	Bernardetia
beta proteobacterium L13	1	0	0	0	0	0	0	0	Betaproteobacteria	Betaproteobacteria	norank
Betaproteobacteria bacterium	1	1	1	1	1	1	0	0	Betaproteobacteria	Betaproteobacteria	norank
Betaproteobacteria bacterium 13_1_20CM_3_63_8	1	0	0	0	0	0	0	0	Betaproteobacteria	Betaproteobacteria	norank
Betaproteobacteria bacterium CG2_30_59_46	1	0	0	0	0	0	0	0	Betaproteobacteria	Betaproteobacteria	norank
Betaproteobacteria bacterium CG2_30_68_42	1	0	0	0	0	0	0	0	Betaproteobacteria	Betaproteobacteria	norank
Betaproteobacteria bacterium HGW-Betaproteobacteria-12	0	0	0	1	0	0	0	0	Betaproteobacteria	Betaproteobacteria	norank
Betaproteobacteria bacterium HGW-Betaproteobacteria-13	1	1	0	0	0	0	0	0	Betaproteobacteria	Betaproteobacteria	norank
Betaproteobacteria bacterium HGW-Betaproteobacteria-14	1	0	0	0	0	0	0	0	Betaproteobacteria	Betaproteobacteria	norank
Betaproteobacteria bacterium HGW-Betaproteobacteria-16	0	0	0	0	1	0	0	0	Betaproteobacteria	Betaproteobacteria	norank
Betaproteobacteria bacterium HGW-Betaproteobacteria-21	1	0	0	0	0	0	0	0	Betaproteobacteria	Betaproteobacteria	norank
Betaproteobacteria bacterium HGW-Betaproteobacteria-3	0	0	1	0	0	0	0	0	Betaproteobacteria	Betaproteobacteria	norank
Betaproteobacteria bacterium RBG_16_58_11	1	0	0	0	0	0	0	0	Betaproteobacteria	Betaproteobacteria	norank
Betaproteobacteria bacterium RBG_16_64_18	1	0	0	0	0	0	0	0	Betaproteobacteria	Betaproteobacteria	norank
Betaproteobacteria bacterium RIFCSPLOWO2_02_64_14	1	0	0	0	0	0	0	0	Betaproteobacteria	Betaproteobacteria	norank
Betaproteobacteria bacterium RIFCSPLOWO2_02_67_12	1	0	0	0	0	0	0	0	Betaproteobacteria	Betaproteobacteria	norank
Betaproteobacteria bacterium RIFCSPLOWO2_02_FULL_63_19	1	0	0	0	0	0	0	0	Betaproteobacteria	Betaproteobacteria	norank
Betaproteobacteria bacterium RIFCSPLOWO2_02_FULL_64_12	0	1	1	0	0	0	0	0	Betaproteobacteria	Betaproteobacteria	norank
Betaproteobacteria bacterium RIFCSPLOWO2_02_FULL_65_20	1	0	0	0	0	0	0	0	Betaproteobacteria	Betaproteobacteria	norank
Betaproteobacteria bacterium RIFCSPLOWO2_02_FULL_65_24	1	0	0	0	0	0	0	0	Betaproteobacteria	Betaproteobacteria	norank
Betaproteobacteria bacterium RIFCSPLOWO2_02_FULL_67_26	1	0	0	0	0	0	0	0	Betaproteobacteria	Betaproteobacteria	norank
Betaproteobacteria bacterium RIFCSPLOWO2_02_FULL_68_150	0	1	1	0	0	0	0	0	Betaproteobacteria	Betaproteobacteria	norank
Betaproteobacteria bacterium RIFCSPLOWO2_12_FULL_62_13	1	1	1	0	0	0	0	0	Betaproteobacteria	Betaproteobacteria	norank
Betaproteobacteria bacterium RIFCSPLOWO2_12_FULL_62_13b	1	0	0	0	0	0	0	0	Betaproteobacteria	Betaproteobacteria	norank
Betaproteobacteria bacterium RIFCSPLOWO2_12_FULL_62_58	1	0	0	0	1	0	1	0	Betaproteobacteria	Betaproteobacteria	norank
Betaproteobacteria bacterium RIFCSPLOWO2_12_FULL_63_13	1	0	1	0	0	0	0	0	Betaproteobacteria	Betaproteobacteria	norank
Betaproteobacteria bacterium RIFCSPLOWO2_12_FULL_65_110	1	0	0	0	0	0	0	0	Betaproteobacteria	Betaproteobacteria	norank
Betaproteobacteria bacterium RIFCSPLOWO2_12_FULL_65_14	1	0	0	0	0	0	0	0	Betaproteobacteria	Betaproteobacteria	norank
Betaproteobacteria bacterium RIFCSPLOWO2_12_FULL_66_14	1	0	0	0	1	0	0	0	Betaproteobacteria	Betaproteobacteria	norank
Betaproteobacteria bacterium RIFCSPLOWO2_12_FULL_67_28	0	0	0	1	1	0	0	0	Betaproteobacteria	Betaproteobacteria	norank
Betaproteobacteria bacterium RIFCSPLOWO2_12_FULL_68_20	0	1	0	1	0	0	0	0	Betaproteobacteria	Betaproteobacteria	norank
Betaproteobacteria bacterium SG8_39	1	1	0	0	0	0	0	0	Betaproteobacteria	Betaproteobacteria	norank
Betaproteobacteria bacterium SG8_40	1	1	1	1	1	0	0	0	Betaproteobacteria	Betaproteobacteria	norank
Betaproteobacteria bacterium SG8_41	1	0	0	0	0	0	0	0	Betaproteobacteria	Betaproteobacteria	norank
Betaproteobacteria bacterium TMED22	0	0	0	1	0	0	0	0	Betaproteobacteria	Betaproteobacteria	norank
Biddulphia tridens	0	1	0	0	0	0	0	0	Bacillariophyta	Mediophyceae	Biddulphia
Blastocatellia bacterium	1	1	1	1	1	0	0	0	Acidobacteria	Blastocatellia	norank
Blastocatellia bacterium AA13	1	0	1	0	0	0	0	0	Acidobacteria	Blastocatellia	norank
Blastochloris tepida	0	0	1	0	0	0	0	0	Alphaproteobacteria	Alphaproteobacteria	Blastochloris
Blastochloris viridis	1	0	0	0	0	0	0	0	Alphaproteobacteria	Alphaproteobacteria	Blastochloris
Blastococcus colisei	1	0	0	0	0	0	0	0	Actinobacteria	Actinobacteria	Blastococcus
Blastococcus saxobsidens	1	0	0	0	0	0	0	0	Actinobacteria	Actinobacteria	Blastococcus
Blastococcus sp. CT_GayMR16	0	1	0	0	0	0	0	0	Actinobacteria	Actinobacteria	Blastococcus
Blastococcus sp. TF02A-26	1	0	0	0	0	0	0	0	Actinobacteria	Actinobacteria	Blastococcus
Blastococcus sp. TF02A-30	1	0	0	0	0	0	0	0	Actinobacteria	Actinobacteria	Blastococcus
Blastomonas natatoria	1	0	0	0	0	0	0	0	Alphaproteobacteria	Alphaproteobacteria	Blastomonas
Blastomonas sp.	1	0	0	0	0	0	0	0	Alphaproteobacteria	Alphaproteobacteria	Blastomonas
Blastomonas sp. AAP25	1	0	0	1	0	0	0	0	Alphaproteobacteria	Alphaproteobacteria	Blastomonas
Blastomonas sp. AAP53	1	0	0	0	0	0	0	0	Alphaproteobacteria	Alphaproteobacteria	Blastomonas
Blastomonas sp. CACIA14H2	1	0	0	0	0	0	0	0	Alphaproteobacteria	Alphaproteobacteria	Blastomonas
Blastomonas sp. RAC04	1	0	0	0	0	0	0	0	Alphaproteobacteria	Alphaproteobacteria	Blastomonas
Blastopirellula cremea	1	0	0	1	1	1	0	0	Planctomycetes	Planctomycetia	Blastopirellula
Blastopirellula marina	1	1	0	1	1	0	0	0	Planctomycetes	Planctomycetia	Blastopirellula
Blastopirellula retiformator	1	0	0	0	0	1	0	0	Planctomycetes	Planctomycetia	Blastopirellula
Blastopirellula sp.	1	1	1	1	1	1	0	0	Planctomycetes	Planctomycetia	Blastopirellula
Blautia sp. AF13-16	1	0	0	0	0	0	0	0	Firmicutes	Clostridia	Blautia
Blautia sp. OF03-13	1	0	0	0	0	0	0	0	Firmicutes	Clostridia	Blautia
Bodo saltans	1	1	0	0	0	0	0	0	Euglenozoa	Kinetoplastea	Bodo
Bogoriella caseilytica	1	0	0	0	0	0	0	0	Actinobacteria	Actinobacteria	Bogoriella
Bordetella bronchiseptica	1	0	0	1	0	0	0	0	Betaproteobacteria	Betaproteobacteria	Bordetella
Bordetella genomosp. 11	1	0	0	0	0	0	0	0	Betaproteobacteria	Betaproteobacteria	Bordetella
Bordetella genomosp. 12	1	0	0	0	0	0	0	0	Betaproteobacteria	Betaproteobacteria	Bordetella
Bordetella genomosp. 13	1	0	0	0	0	0	0	0	Betaproteobacteria	Betaproteobacteria	Bordetella
Bordetella genomosp. 4	0	1	0	0	0	0	0	0	Betaproteobacteria	Betaproteobacteria	Bordetella
Bordetella genomosp. 5	1	0	0	0	0	0	0	0	Betaproteobacteria	Betaproteobacteria	Bordetella
Bordetella genomosp. 6	1	0	0	0	0	0	0	0	Betaproteobacteria	Betaproteobacteria	Bordetella
Bordetella hinzii	1	0	0	0	0	0	0	0	Betaproteobacteria	Betaproteobacteria	Bordetella
Bordetella sp. 15P40C-2	0	1	0	0	0	0	0	0	Betaproteobacteria	Betaproteobacteria	Bordetella
Bordetella sp. FB-8	1	0	0	0	0	0	0	0	Betaproteobacteria	Betaproteobacteria	Bordetella
Bosea robiniae	1	0	0	0	0	0	0	0	Alphaproteobacteria	Alphaproteobacteria	Bosea
Bosea sp.	0	1	0	1	0	0	0	0	Alphaproteobacteria	Alphaproteobacteria	Bosea
Bosea sp. 117	1	0	0	0	0	0	0	0	Alphaproteobacteria	Alphaproteobacteria	Bosea
Bosea sp. 12-68-7	1	0	0	0	0	0	0	0	Alphaproteobacteria	Alphaproteobacteria	Bosea
Bosea sp. 124	1	0	0	0	0	0	0	0	Alphaproteobacteria	Alphaproteobacteria	Bosea
Bosea sp. 67-29	1	0	0	0	1	0	0	0	Alphaproteobacteria	Alphaproteobacteria	Bosea
Bosea sp. AS-1	1	0	0	0	0	0	0	0	Alphaproteobacteria	Alphaproteobacteria	Bosea
Bosea sp. BK604	1	0	0	0	0	0	0	0	Alphaproteobacteria	Alphaproteobacteria	Bosea
Bosea sp. CF476	1	0	0	0	0	0	0	0	Alphaproteobacteria	Alphaproteobacteria	Bosea
Bosea sp. DSM 18164	1	0	0	0	0	0	0	0	Alphaproteobacteria	Alphaproteobacteria	Bosea
Bosea sp. F3-2	1	0	1	0	1	0	0	0	Alphaproteobacteria	Alphaproteobacteria	Bosea
Bosea sp. LC85	1	0	0	0	0	0	0	0	Alphaproteobacteria	Alphaproteobacteria	Bosea
Bosea sp. OK403	1	0	0	0	0	0	0	0	Alphaproteobacteria	Alphaproteobacteria	Bosea
Bosea sp. Root483D1	1	0	0	0	0	0	0	0	Alphaproteobacteria	Alphaproteobacteria	Bosea
Bosea sp. TND4EK4	1	1	0	0	1	0	0	0	Alphaproteobacteria	Alphaproteobacteria	Bosea
Bosea sp. UNC402CLCol	1	0	0	0	0	0	0	0	Alphaproteobacteria	Alphaproteobacteria	Bosea
Bosea thiooxidans	1	0	0	1	0	0	0	0	Alphaproteobacteria	Alphaproteobacteria	Bosea
Bosea vaviloviae	1	0	0	0	0	0	0	0	Alphaproteobacteria	Alphaproteobacteria	Bosea
Boseongicola aestuarii	1	0	0	0	0	0	0	0	Alphaproteobacteria	Alphaproteobacteria	Boseongicola
Boseongicola sp. CCM32	0	1	0	0	0	0	0	0	Alphaproteobacteria	Alphaproteobacteria	Boseongicola
Boseongicola sp. SB0664_bin_43	1	0	0	0	0	0	0	0	Alphaproteobacteria	Alphaproteobacteria	Boseongicola
Boseongicola sp. SB0667_bin_21	0	1	0	0	0	0	0	0	Alphaproteobacteria	Alphaproteobacteria	Boseongicola
Boseongicola sp. SB0670_bin_30	1	0	0	0	0	0	0	0	Alphaproteobacteria	Alphaproteobacteria	Boseongicola
Boseongicola sp. SB0675_bin_26	1	0	0	0	0	0	0	0	Alphaproteobacteria	Alphaproteobacteria	Boseongicola
Boseongicola sp. SB0676_bin_33	1	0	0	0	0	0	0	0	Alphaproteobacteria	Alphaproteobacteria	Boseongicola
Boseongicola sp. SB0677_bin_26	1	0	0	0	0	0	0	0	Alphaproteobacteria	Alphaproteobacteria	Boseongicola
Botryobacter ruber	1	0	0	0	0	0	0	0	Bacteroidetes	Cytophagia	Botryobacter
Bowmanella denitrificans	1	0	0	0	0	0	0	0	Gammaproteobacteria	Gammaproteobacteria	Bowmanella
Brachybacterium faecium	1	0	0	0	0	0	0	0	Actinobacteria	Actinobacteria	Brachybacterium
Brachybacterium ginsengisoli	1	0	0	0	0	0	0	0	Actinobacteria	Actinobacteria	Brachybacterium
Brachybacterium paraconglomeratum	1	1	1	1	1	0	0	0	Actinobacteria	Actinobacteria	Brachybacterium
Brachybacterium sp. AG952	1	1	0	0	1	0	0	0	Actinobacteria	Actinobacteria	Brachybacterium
Brachybacterium sp. EE-P12	0	0	1	0	0	0	0	0	Actinobacteria	Actinobacteria	Brachybacterium
Brachybacterium sp. HMSC06H03	1	1	1	0	0	0	0	0	Actinobacteria	Actinobacteria	Brachybacterium
Brachybacterium sp. sponge	1	1	0	1	0	0	0	0	Actinobacteria	Actinobacteria	Brachybacterium
Brachybacterium sp. SW0106-09	1	1	1	1	1	0	0	0	Actinobacteria	Actinobacteria	Brachybacterium
Brachybacterium sp. VM2412	1	0	0	0	0	0	0	0	Actinobacteria	Actinobacteria	Brachybacterium
Brachybacterium squillarum	0	1	0	0	0	0	0	0	Actinobacteria	Actinobacteria	Brachybacterium
Brachyspira aalborgi	1	0	0	0	0	0	0	0	Spirochaetes	Spirochaetia	Brachyspira
Brachyspira hampsonii	1	0	0	0	0	0	0	0	Spirochaetes	Spirochaetia	Brachyspira
Bradymonadales bacterium	1	0	0	0	0	0	0	0	Deltaproteobacteria	Deltaproteobacteria	norank
Bradymonadales bacterium TMQ1	1	0	0	0	0	0	0	0	Deltaproteobacteria	Deltaproteobacteria	norank
Bradymonadales bacterium TMQ2	1	0	0	0	0	0	0	0	Deltaproteobacteria	Deltaproteobacteria	norank
Bradymonadales bacterium TMQ4	1	0	0	0	1	0	0	1	Deltaproteobacteria	Deltaproteobacteria	norank
Bradymonadales bacterium V1718	1	0	1	1	1	0	0	0	Deltaproteobacteria	Deltaproteobacteria	norank
Bradymonadales bacterium YN101	1	1	0	1	1	0	0	0	Deltaproteobacteria	Deltaproteobacteria	norank
Bradymonas sediminis	1	0	1	0	0	0	0	0	Deltaproteobacteria	Deltaproteobacteria	Bradymonas
Bradyrhizobiaceae bacterium	1	0	1	1	1	0	1	0	Alphaproteobacteria	Alphaproteobacteria	norank
Bradyrhizobiaceae bacterium PARB1	0	1	0	0	0	0	0	0	Alphaproteobacteria	Alphaproteobacteria	norank
Bradyrhizobium algeriense	1	0	0	0	0	0	0	0	Alphaproteobacteria	Alphaproteobacteria	Bradyrhizobium
Bradyrhizobium betae	0	0	0	0	1	0	0	0	Alphaproteobacteria	Alphaproteobacteria	Bradyrhizobium
Bradyrhizobium canariense	0	0	0	0	1	0	0	0	Alphaproteobacteria	Alphaproteobacteria	Bradyrhizobium
Bradyrhizobium diazoefficiens	1	0	0	0	0	0	0	0	Alphaproteobacteria	Alphaproteobacteria	Bradyrhizobium
Bradyrhizobium elkanii	1	0	1	1	0	0	0	0	Alphaproteobacteria	Alphaproteobacteria	Bradyrhizobium
Bradyrhizobium erythrophlei	1	1	0	1	0	0	0	1	Alphaproteobacteria	Alphaproteobacteria	Bradyrhizobium
Bradyrhizobium forestalis	1	0	0	0	0	0	0	0	Alphaproteobacteria	Alphaproteobacteria	Bradyrhizobium
Bradyrhizobium guangdongense	0	0	0	1	0	0	0	0	Alphaproteobacteria	Alphaproteobacteria	Bradyrhizobium
Bradyrhizobium guangxiense	1	0	0	0	0	0	0	0	Alphaproteobacteria	Alphaproteobacteria	Bradyrhizobium
Bradyrhizobium guangzhouense	0	0	0	0	0	0	1	0	Alphaproteobacteria	Alphaproteobacteria	Bradyrhizobium
Bradyrhizobium huanghuaihaiense	1	0	0	0	0	0	0	0	Alphaproteobacteria	Alphaproteobacteria	Bradyrhizobium
Bradyrhizobium icense	0	1	0	0	0	0	0	0	Alphaproteobacteria	Alphaproteobacteria	Bradyrhizobium
Bradyrhizobium japonicum	1	0	0	0	0	0	0	0	Alphaproteobacteria	Alphaproteobacteria	Bradyrhizobium
Bradyrhizobium jicamae	1	0	0	0	1	0	0	0	Alphaproteobacteria	Alphaproteobacteria	Bradyrhizobium
Bradyrhizobium lablabi	1	0	0	0	0	0	0	0	Alphaproteobacteria	Alphaproteobacteria	Bradyrhizobium
Bradyrhizobium oligotrophicum	1	0	0	0	0	0	0	0	Alphaproteobacteria	Alphaproteobacteria	Bradyrhizobium
Bradyrhizobium pachyrhizi	1	0	0	0	0	0	0	0	Alphaproteobacteria	Alphaproteobacteria	Bradyrhizobium
Bradyrhizobium paxllaeri	0	0	0	1	0	0	0	0	Alphaproteobacteria	Alphaproteobacteria	Bradyrhizobium
Bradyrhizobium retamae	1	0	0	0	0	0	0	0	Alphaproteobacteria	Alphaproteobacteria	Bradyrhizobium
Bradyrhizobium rifense	1	0	0	0	0	0	0	0	Alphaproteobacteria	Alphaproteobacteria	Bradyrhizobium
Bradyrhizobium sp.	1	0	0	0	0	0	1	0	Alphaproteobacteria	Alphaproteobacteria	Bradyrhizobium
Bradyrhizobium sp. Ai1a-2	0	0	1	0	1	0	0	0	Alphaproteobacteria	Alphaproteobacteria	Bradyrhizobium
Bradyrhizobium sp. aSej3	1	0	0	0	0	0	0	0	Alphaproteobacteria	Alphaproteobacteria	Bradyrhizobium
Bradyrhizobium sp. AT1	1	0	0	0	0	0	1	0	Alphaproteobacteria	Alphaproteobacteria	Bradyrhizobium
Bradyrhizobium sp. C9	0	0	0	1	0	0	0	0	Alphaproteobacteria	Alphaproteobacteria	Bradyrhizobium
Bradyrhizobium sp. CCBAU 051011	1	0	0	0	0	0	0	0	Alphaproteobacteria	Alphaproteobacteria	Bradyrhizobium
Bradyrhizobium sp. CCH10-C7	1	0	0	0	0	0	0	0	Alphaproteobacteria	Alphaproteobacteria	Bradyrhizobium
Bradyrhizobium sp. CNPSo 3424	1	0	0	0	0	0	0	0	Alphaproteobacteria	Alphaproteobacteria	Bradyrhizobium
Bradyrhizobium sp. Ec3.3	0	0	1	0	0	0	0	0	Alphaproteobacteria	Alphaproteobacteria	Bradyrhizobium
Bradyrhizobium sp. KBS0727	0	0	1	0	0	0	0	0	Alphaproteobacteria	Alphaproteobacteria	Bradyrhizobium
Bradyrhizobium sp. LMTR 3	1	0	0	0	0	0	0	0	Alphaproteobacteria	Alphaproteobacteria	Bradyrhizobium
Bradyrhizobium sp. LTSP849	1	0	0	0	0	0	0	0	Alphaproteobacteria	Alphaproteobacteria	Bradyrhizobium
Bradyrhizobium sp. LTSP857	1	0	0	0	0	0	0	0	Alphaproteobacteria	Alphaproteobacteria	Bradyrhizobium
Bradyrhizobium sp. MOS001	1	0	0	0	0	0	0	0	Alphaproteobacteria	Alphaproteobacteria	Bradyrhizobium
Bradyrhizobium sp. NAS80.1	1	0	0	0	0	0	0	0	Alphaproteobacteria	Alphaproteobacteria	Bradyrhizobium
Bradyrhizobium sp. NAS96.2	0	1	0	0	0	0	0	0	Alphaproteobacteria	Alphaproteobacteria	Bradyrhizobium
Bradyrhizobium sp. ORS 285	0	1	0	0	1	0	0	0	Alphaproteobacteria	Alphaproteobacteria	Bradyrhizobium
Bradyrhizobium sp. ORS 3257	0	0	0	0	1	0	0	0	Alphaproteobacteria	Alphaproteobacteria	Bradyrhizobium
Bradyrhizobium sp. ORS 375	0	0	1	0	0	0	0	0	Alphaproteobacteria	Alphaproteobacteria	Bradyrhizobium
Bradyrhizobium sp. PARBB1	1	0	0	0	0	0	0	0	Alphaproteobacteria	Alphaproteobacteria	Bradyrhizobium
Bradyrhizobium sp. S23321	1	0	0	0	0	0	0	0	Alphaproteobacteria	Alphaproteobacteria	Bradyrhizobium
Bradyrhizobium sp. S69	1	0	0	0	0	0	0	0	Alphaproteobacteria	Alphaproteobacteria	Bradyrhizobium
Bradyrhizobium sp. SK17	1	0	0	0	0	0	0	0	Alphaproteobacteria	Alphaproteobacteria	Bradyrhizobium
Bradyrhizobium sp. STM 3843	1	1	0	0	1	0	0	0	Alphaproteobacteria	Alphaproteobacteria	Bradyrhizobium
Bradyrhizobium sp. Tv2a-2	0	1	0	0	0	0	0	0	Alphaproteobacteria	Alphaproteobacteria	Bradyrhizobium
Bradyrhizobium sp. UASWS1016	1	0	0	0	0	0	0	0	Alphaproteobacteria	Alphaproteobacteria	Bradyrhizobium
Bradyrhizobium sp. URHD0069	1	0	0	0	0	0	0	0	Alphaproteobacteria	Alphaproteobacteria	Bradyrhizobium
Bradyrhizobium sp. USDA 3458	1	0	0	0	0	0	0	0	Alphaproteobacteria	Alphaproteobacteria	Bradyrhizobium
Bradyrhizobium uaiense	1	0	0	0	0	0	0	0	Alphaproteobacteria	Alphaproteobacteria	Bradyrhizobium
Bradyrhizobium valentinum	1	0	0	0	0	0	0	0	Alphaproteobacteria	Alphaproteobacteria	Bradyrhizobium
Bremerella volcania	1	1	0	1	1	1	0	0	Planctomycetes	Planctomycetia	Bremerella
Bremia lactucae	1	0	0	0	0	0	0	0	norank	Oomycetes	Bremia
Breoghania corrubedonensis	1	0	0	0	0	0	0	0	Alphaproteobacteria	Alphaproteobacteria	Breoghania
Breoghania sp. L-A4	1	1	1	1	1	0	0	0	Alphaproteobacteria	Alphaproteobacteria	Breoghania
Brevefilum fermentans	1	0	0	0	0	0	0	0	Chloroflexi	Anaerolineae	Brevefilum
Brevibacillus formosus	1	0	0	0	0	0	0	0	Firmicutes	Bacilli	Brevibacillus
Brevibacillus massiliensis	1	0	0	0	0	0	0	0	Firmicutes	Bacilli	Brevibacillus
Brevibacillus nitrificans	1	0	0	0	0	0	0	0	Firmicutes	Bacilli	Brevibacillus
Brevibacillus panacihumi	1	0	0	0	0	0	0	0	Firmicutes	Bacilli	Brevibacillus
Brevibacillus reuszeri	1	0	0	0	0	0	0	0	Firmicutes	Bacilli	Brevibacillus
Brevibacillus sp. AG162	1	0	0	0	0	0	0	0	Firmicutes	Bacilli	Brevibacillus
Brevibacillus sp. OK042	1	0	0	0	0	0	0	0	Firmicutes	Bacilli	Brevibacillus
Brevibacterium ihuae	1	0	0	0	0	0	0	0	Actinobacteria	Actinobacteria	Brevibacterium
Brevibacterium sp. CS2	1	0	0	0	0	0	0	0	Actinobacteria	Actinobacteria	Brevibacterium
Brevibacterium sp. HMSC08F02	1	0	0	0	0	0	0	0	Actinobacteria	Actinobacteria	Brevibacterium
Brevifollis gellanilyticus	1	1	0	0	0	0	0	0	Verrucomicrobia	Verrucomicrobiae	Brevifollis
Brevirhabdus pacifica	1	0	1	1	1	0	0	0	Alphaproteobacteria	Alphaproteobacteria	Brevirhabdus
Brevundimonas abyssalis	1	1	1	1	1	0	0	0	Alphaproteobacteria	Alphaproteobacteria	Brevundimonas
Brevundimonas bacteroides	1	0	0	0	0	0	0	0	Alphaproteobacteria	Alphaproteobacteria	Brevundimonas
Brevundimonas bullata	1	0	0	0	1	0	0	0	Alphaproteobacteria	Alphaproteobacteria	Brevundimonas
Brevundimonas diminuta	1	0	0	0	0	0	0	0	Alphaproteobacteria	Alphaproteobacteria	Brevundimonas
Brevundimonas fluminis	1	0	0	0	0	0	0	0	Alphaproteobacteria	Alphaproteobacteria	Brevundimonas
Brevundimonas halotolerans	1	0	0	0	0	0	0	0	Alphaproteobacteria	Alphaproteobacteria	Brevundimonas
Brevundimonas intermedia	1	0	0	0	0	0	0	0	Alphaproteobacteria	Alphaproteobacteria	Brevundimonas
Brevundimonas sp.	1	1	0	1	0	0	0	0	Alphaproteobacteria	Alphaproteobacteria	Brevundimonas
Brevundimonas sp. 12-68-7	0	0	0	0	1	0	0	0	Alphaproteobacteria	Alphaproteobacteria	Brevundimonas
Brevundimonas sp. DS20	0	1	0	0	0	0	0	0	Alphaproteobacteria	Alphaproteobacteria	Brevundimonas
Brevundimonas sp. LM2	1	1	0	0	0	0	0	0	Alphaproteobacteria	Alphaproteobacteria	Brevundimonas
Brevundimonas sp. NS26	1	0	0	0	1	0	0	0	Alphaproteobacteria	Alphaproteobacteria	Brevundimonas
Brevundimonas sp. Root608	1	0	0	0	0	0	0	0	Alphaproteobacteria	Alphaproteobacteria	Brevundimonas
Brevundimonas sp. SGAir0440	0	0	0	0	1	0	0	0	Alphaproteobacteria	Alphaproteobacteria	Brevundimonas
Brevundimonas subvibrioides	0	1	1	0	0	0	0	0	Alphaproteobacteria	Alphaproteobacteria	Brevundimonas
Brucella suis	1	0	0	0	0	0	0	0	Alphaproteobacteria	Alphaproteobacteria	Brucella
Bryobacter aggregatus	0	0	0	1	0	0	0	0	Acidobacteria	Acidobacteriia	Bryobacter
Bryobacterales bacterium	1	1	1	1	1	0	0	0	Acidobacteria	Acidobacteriia	norank
Bryobacterales bacterium KBS 96	1	0	0	1	0	0	0	0	Acidobacteria	Acidobacteriia	norank
Burkholderia agricolaris	1	0	0	0	0	0	0	0	Betaproteobacteria	Betaproteobacteria	Burkholderia
Burkholderia cenocepacia	1	0	0	0	0	0	0	0	Betaproteobacteria	Betaproteobacteria	Burkholderia
Burkholderia gladioli	1	0	0	0	0	0	0	0	Betaproteobacteria	Betaproteobacteria	Burkholderia
Burkholderia lata	0	1	0	0	0	0	0	0	Betaproteobacteria	Betaproteobacteria	Burkholderia
Burkholderia multivorans	0	1	0	1	0	0	0	0	Betaproteobacteria	Betaproteobacteria	Burkholderia
Burkholderia pseudomallei	0	0	0	1	0	0	0	0	Betaproteobacteria	Betaproteobacteria	Burkholderia
Burkholderia sp. 4M9327F10	1	0	0	0	0	0	0	0	Betaproteobacteria	Betaproteobacteria	Burkholderia
Burkholderia sp. 9120	1	0	0	0	0	0	0	0	Betaproteobacteria	Betaproteobacteria	Burkholderia
Burkholderia sp. AU12872	1	0	0	0	0	0	0	0	Betaproteobacteria	Betaproteobacteria	Burkholderia
Burkholderia sp. CF099	0	0	0	0	1	0	0	0	Betaproteobacteria	Betaproteobacteria	Burkholderia
Burkholderia sp. DHOD12	0	1	0	0	1	0	0	0	Betaproteobacteria	Betaproteobacteria	Burkholderia
Burkholderia sp. GAS332	1	0	0	0	0	0	0	0	Betaproteobacteria	Betaproteobacteria	Burkholderia
Burkholderia sp. JS23	0	0	0	0	1	0	0	0	Betaproteobacteria	Betaproteobacteria	Burkholderia
Burkholderia sp. K24	1	1	1	1	1	0	0	0	Betaproteobacteria	Betaproteobacteria	Burkholderia
Burkholderia sp. MSMB2042	1	0	0	1	0	0	0	0	Betaproteobacteria	Betaproteobacteria	Burkholderia
Burkholderia sp. OK806	0	1	0	0	0	0	0	0	Betaproteobacteria	Betaproteobacteria	Burkholderia
Burkholderia sp. OLGA172	1	0	0	0	0	0	0	0	Betaproteobacteria	Betaproteobacteria	Burkholderia
Burkholderia sp. PAMC 26561	1	0	0	0	0	0	0	0	Betaproteobacteria	Betaproteobacteria	Burkholderia
Burkholderia sp. RF7-non_BP4	0	0	0	1	0	0	0	0	Betaproteobacteria	Betaproteobacteria	Burkholderia
Burkholderia sp. RPE67	0	0	0	0	1	0	0	0	Betaproteobacteria	Betaproteobacteria	Burkholderia
Burkholderia sp. SJ98	1	0	0	0	0	0	0	0	Betaproteobacteria	Betaproteobacteria	Burkholderia
Burkholderia sp. yr281	0	0	0	1	0	0	0	0	Betaproteobacteria	Betaproteobacteria	Burkholderia
Burkholderia stabilis	1	0	0	0	0	0	0	0	Betaproteobacteria	Betaproteobacteria	Burkholderia
Burkholderia territorii	1	0	0	0	0	0	0	0	Betaproteobacteria	Betaproteobacteria	Burkholderia
Burkholderia ubonensis	0	0	1	0	0	0	0	0	Betaproteobacteria	Betaproteobacteria	Burkholderia
Burkholderiaceae bacterium	1	1	0	0	0	0	0	0	Betaproteobacteria	Betaproteobacteria	norank
Burkholderiaceae bacterium 26	1	0	0	0	0	0	0	0	Betaproteobacteria	Betaproteobacteria	norank
Burkholderiaceae bacterium PBA	1	0	0	0	0	0	0	0	Betaproteobacteria	Betaproteobacteria	norank
Burkholderiales bacterium	1	1	0	0	1	0	0	0	Betaproteobacteria	Betaproteobacteria	norank
Burkholderiales bacterium 21-58-4	1	0	0	1	0	0	0	0	Betaproteobacteria	Betaproteobacteria	norank
Burkholderiales bacterium 28-67-8	1	0	0	0	0	0	0	0	Betaproteobacteria	Betaproteobacteria	norank
Burkholderiales bacterium 39-55-53	0	0	0	1	0	0	0	0	Betaproteobacteria	Betaproteobacteria	norank
Burkholderiales bacterium 70-64	1	1	1	0	0	0	0	0	Betaproteobacteria	Betaproteobacteria	norank
Burkholderiales bacterium GJ-E10	1	0	0	0	0	0	0	0	Betaproteobacteria	Betaproteobacteria	norank
Burkholderiales bacterium JOSHI_001	1	0	0	0	0	0	0	0	Betaproteobacteria	Betaproteobacteria	norank
Burkholderiales bacterium PBB3	0	1	0	0	0	0	0	0	Betaproteobacteria	Betaproteobacteria	norank
Burkholderiales bacterium PBB6	0	1	0	0	0	0	0	0	Betaproteobacteria	Betaproteobacteria	norank
Burkholderiales bacterium RIFCSPLOWO2_02_FULL_57_36	1	0	0	0	0	0	0	0	Betaproteobacteria	Betaproteobacteria	norank
Burkholderiales bacterium RIFCSPLOWO2_12_FULL_61_40	1	0	0	0	0	0	0	0	Betaproteobacteria	Betaproteobacteria	norank
Burkholderiales bacterium RIFCSPLOWO2_12_FULL_67_210	0	0	0	0	0	1	0	0	Betaproteobacteria	Betaproteobacteria	norank
Burkholderiales bacterium RIFOXYC12_FULL_60_6	1	0	0	0	0	0	0	0	Betaproteobacteria	Betaproteobacteria	norank
Butyricimonas synergistica	1	0	0	0	0	0	0	0	Bacteroidetes	Bacteroidia	Butyricimonas
Butyrivibrio proteoclasticus	1	0	0	0	0	0	0	0	Firmicutes	Clostridia	Butyrivibrio
Butyrivibrio sp. AD3002	1	0	0	0	0	0	0	0	Firmicutes	Clostridia	Butyrivibrio
Bythopirellula goksoyri	1	1	0	1	1	0	0	0	Planctomycetes	Planctomycetia	Bythopirellula
Caballeronia choica	1	0	0	0	0	0	0	0	Betaproteobacteria	Betaproteobacteria	Caballeronia
Caballeronia grimmiae	1	0	0	0	0	0	0	0	Betaproteobacteria	Betaproteobacteria	Caballeronia
Cadophora sp. DSE1049	1	0	0	0	0	0	0	0	Ascomycota	Leotiomycetes	Cadophora
Caedibacter sp. 37-49	0	1	1	0	0	0	0	0	Alphaproteobacteria	Alphaproteobacteria	norank
Caedibacter sp. 38-128	0	0	1	0	0	0	0	0	Alphaproteobacteria	Alphaproteobacteria	norank
Caedimonadaceae bacterium	1	0	1	0	0	0	0	0	Alphaproteobacteria	Alphaproteobacteria	norank
Caedimonas varicaedens	1	0	0	0	0	0	0	0	Alphaproteobacteria	Alphaproteobacteria	Caedimonas
Caenimonas koreensis	1	0	0	0	0	0	0	0	Betaproteobacteria	Betaproteobacteria	Caenimonas
Caenispirillum bisanense	1	0	0	0	1	0	0	0	Alphaproteobacteria	Alphaproteobacteria	Caenispirillum
Caenispirillum salinarum	1	0	0	0	0	0	0	0	Alphaproteobacteria	Alphaproteobacteria	Caenispirillum
Cafeteria roenbergensis	1	1	0	0	1	0	0	0	norank	Bigyra	Cafeteria
Cafeteria roenbergensis virus	1	0	0	0	0	0	0	0	norank	norank	Cafeteriavirus
Cafileria marina	0	1	0	0	0	0	0	0	norank	Bigyra	Cafileria
Caldanaerobacter subterraneus	1	0	0	0	0	0	0	0	Firmicutes	Clostridia	Caldanaerobacter
Caldanaerovirga acetigignens	1	0	0	0	0	0	0	0	Firmicutes	Clostridia	Caldanaerovirga
Calderihabitans maritimus	1	1	0	0	0	0	0	0	Firmicutes	Clostridia	Calderihabitans
Caldicoprobacter faecalis	1	0	0	0	0	0	0	0	Firmicutes	Clostridia	Caldicoprobacter
Caldicoprobacter oshimai	1	0	0	0	0	0	0	0	Firmicutes	Clostridia	Caldicoprobacter
Caldilinea aerophila	1	0	0	1	0	0	0	0	Chloroflexi	Caldilineae	Caldilinea
Caldilineaceae bacterium SB0661_bin_32	0	1	0	0	0	0	0	0	Chloroflexi	Caldilineae	norank
Caldilineaceae bacterium SB0661_bin_34	1	0	0	0	0	0	0	0	Chloroflexi	Caldilineae	norank
Caldilineaceae bacterium SB0662_bin_25	1	1	0	0	0	0	0	0	Chloroflexi	Caldilineae	norank
Caldilineaceae bacterium SB0664_bin_27	0	0	0	1	0	0	0	0	Chloroflexi	Caldilineae	norank
Caldilineaceae bacterium SB0665_bin_25	0	1	0	0	0	0	0	0	Chloroflexi	Caldilineae	norank
Caldilineaceae bacterium SB0675_bin_29	1	0	0	0	0	0	0	0	Chloroflexi	Caldilineae	norank
Caldilineae bacterium	1	1	0	1	1	0	0	0	Chloroflexi	Caldilineae	norank
Caldimicrobium thiodismutans	1	0	0	0	0	0	0	0	Thermodesulfobacteria	Thermodesulfobacteria	Caldimicrobium
Caldimonas manganoxidans	0	1	0	0	0	0	0	0	Betaproteobacteria	Betaproteobacteria	Caldimonas
Caldimonas taiwanensis	1	1	0	0	0	0	0	0	Betaproteobacteria	Betaproteobacteria	Caldimonas
Caldiserica bacterium	1	0	0	0	1	0	0	0	Caldiserica	norank	norank
Caldisericum exile	1	0	0	0	0	0	0	0	Caldiserica	Caldisericia	Caldisericum
Calditerrivibrio nitroreducens	1	0	0	0	0	0	0	0	Deferribacteres	Deferribacteres	Calditerrivibrio
Caldithrix abyssi	1	0	0	0	0	0	0	0	Calditrichaeota	Calditrichae	Caldithrix
Caldithrix sp.	1	1	1	1	1	0	0	1	Calditrichaeota	Calditrichae	Caldithrix
Caldithrix sp. RBG_13_44_9	1	0	0	0	0	0	0	0	Calditrichaeota	Calditrichae	Caldithrix
Calditrichaeota bacterium	1	1	1	1	1	0	0	1	Calditrichaeota	norank	norank
Calditrichales bacterium	1	0	0	1	1	0	0	0	Calditrichaeota	Calditrichae	norank
Caloramator fervidus	1	0	0	0	0	0	0	0	Firmicutes	Clostridia	Caloramator
Caloramator sp. E03	1	0	0	0	0	0	0	0	Firmicutes	Clostridia	Caloramator
Caloranaerobacter sp. TR13	1	0	0	0	0	0	0	0	Firmicutes	Clostridia	Caloranaerobacter
Calothrix desertica	1	0	0	1	0	0	0	0	Cyanobacteria	norank	Calothrix
Calothrix elsteri	0	0	0	1	0	0	0	0	Cyanobacteria	norank	Calothrix
Calothrix parasitica	1	0	0	0	0	0	0	0	Cyanobacteria	norank	Calothrix
Calothrix parietina	1	0	0	0	0	0	0	0	Cyanobacteria	norank	Calothrix
Calothrix sp. 336/3	1	0	0	0	0	0	0	0	Cyanobacteria	norank	Calothrix
Calothrix sp. HK-06	1	0	0	0	0	0	0	0	Cyanobacteria	norank	Calothrix
Calothrix sp. NIES-2098	1	0	0	0	0	0	0	0	Cyanobacteria	norank	Calothrix
Calothrix sp. NIES-2100	0	0	1	0	0	0	0	0	Cyanobacteria	norank	Calothrix
Calothrix sp. NIES-4105	1	0	0	0	0	0	0	0	Cyanobacteria	norank	Calothrix
Calothrix sp. PCC 7103	1	0	0	0	0	0	0	0	Cyanobacteria	norank	Calothrix
Calothrix sp. PCC 7507	1	0	0	0	0	0	0	0	Cyanobacteria	norank	Calothrix
Caminibacter mediatlanticus	1	0	0	0	0	0	0	0	Epsilonproteobacteria	Epsilonproteobacteria	Caminibacter
Campylobacter blaseri	1	0	0	1	0	0	0	0	Epsilonproteobacteria	Epsilonproteobacteria	Campylobacter
Campylobacter concisus	1	0	0	0	0	0	0	0	Epsilonproteobacteria	Epsilonproteobacteria	Campylobacter
Campylobacter fetus	1	0	0	0	0	0	0	0	Epsilonproteobacteria	Epsilonproteobacteria	Campylobacter
Campylobacter geochelonis	0	0	0	1	0	0	0	0	Epsilonproteobacteria	Epsilonproteobacteria	Campylobacter
candidate division BRC1 bacterium HGW-BRC1-1	1	0	0	0	1	0	0	0	Candidatus Sumerlaeota	norank	norank
candidate division BRC1 bacterium SM23_51	1	0	0	0	0	0	0	0	Candidatus Sumerlaeota	norank	norank
candidate division CPR2 bacterium GW2011_GWC1_39_9	1	0	0	0	0	0	0	0	candidate division CPR2	norank	norank
candidate division GN15 bacterium	1	0	0	1	0	0	0	0	norank	norank	norank
candidate division Kazan bacterium	1	0	0	0	0	0	0	0	norank	norank	norank
candidate division Kazan bacterium GW2011_GWC1_52_13	1	0	0	0	0	0	0	0	norank	norank	norank
candidate division KSB1 bacterium	1	1	1	1	1	1	0	0	norank	norank	norank
candidate division KSB1 bacterium 4484_87	1	0	0	0	1	0	0	0	norank	norank	norank
candidate division KSB1 bacterium 4572_119	0	0	0	0	1	0	0	0	norank	norank	norank
candidate division KSB1 bacterium RBG_16_48_16	1	0	0	0	0	0	0	0	norank	norank	norank
candidate division KSB3 bacterium	1	0	0	0	0	0	0	0	norank	norank	norank
candidate division LCP-89 bacterium B3_LCP	1	0	0	0	0	0	0	0	candidate division LCP-89	norank	norank
candidate division MSBL1 archaeon SCGC-AAA259I09	1	0	0	0	0	0	0	0	Euryarchaeota	norank	norank
candidate division NC10 bacterium	1	1	0	1	1	0	0	0	candidate division NC10	norank	norank
candidate division NC10 bacterium CSP1-5	1	1	1	1	1	0	0	0	candidate division NC10	norank	norank
candidate division NC10 bacterium RBG_16_65_8	1	0	0	1	0	0	0	0	candidate division NC10	norank	norank
candidate division NC10 bacterium RIFCSPLOWO2_02_FULL_66_22	1	0	1	0	0	0	0	0	candidate division NC10	norank	norank
candidate division NC10 bacterium RIFCSPLOWO2_12_FULL_66_18	1	0	1	1	0	0	0	0	candidate division NC10	norank	norank
candidate division TA06 bacterium	1	0	0	0	0	0	0	0	norank	norank	norank
candidate division TA06 bacterium SM1_40	1	0	0	0	0	0	0	0	norank	norank	norank
candidate division TM6 bacterium GW2011_GWF2_28_16	1	1	0	0	0	0	0	0	norank	norank	norank
candidate division TM6 bacterium GW2011_GWF2_30_66	1	1	0	1	0	0	0	0	norank	norank	norank
candidate division TM6 bacterium GW2011_GWF2_32_72	1	1	0	0	0	0	0	0	norank	norank	norank
candidate division TM6 bacterium GW2011_GWF2_36_6	1	0	0	0	0	0	0	0	norank	norank	norank
candidate division TM6 bacterium GW2011_GWF2_37_49	1	0	0	0	0	0	0	0	norank	norank	norank
candidate division TM6 bacterium RIFCSPHIGHO2_12_FULL_32_22	1	1	0	0	0	0	0	0	norank	norank	norank
candidate division TM6 bacterium RIFCSPHIGHO2_12_FULL_36_22	1	0	0	0	0	0	0	0	norank	norank	norank
candidate division WOR-1 bacterium DG_54_3	1	0	0	0	0	0	0	0	norank	norank	norank
candidate division WOR-1 bacterium RIFCSPHIGHO2_02_FULL_53_26	1	0	0	0	0	0	0	0	norank	norank	norank
candidate division WOR-1 bacterium RIFOXYB12_FULL_52_16	1	0	0	0	0	0	0	0	norank	norank	norank
candidate division WOR-1 bacterium RIFOXYD2_FULL_41_8	1	0	0	0	0	0	0	0	norank	norank	norank
candidate division WOR-3 bacterium	1	0	0	0	0	0	0	0	candidate division WOR-3	norank	norank
candidate division WOR-3 bacterium JGI_Cruoil_03_51_56	1	0	0	0	0	0	0	0	candidate division WOR-3	norank	norank
candidate division WS5 bacterium	1	0	0	0	0	0	0	0	norank	norank	norank
candidate division WS6 bacterium 34_10	1	0	0	0	0	0	0	0	norank	norank	norank
candidate division WWE3 bacterium	0	0	0	0	1	0	0	0	candidate division WWE3	norank	norank
candidate division WWE3 bacterium CG06_land_8_20_14_3_00_42_16	0	0	0	0	1	0	0	0	candidate division WWE3	norank	norank
candidate division WWE3 bacterium CG08_land_8_20_14_0_20_43_13	1	0	0	0	0	0	0	0	candidate division WWE3	norank	norank
candidate division WWE3 bacterium CG10_big_fil_rev_8_21_14_0_10_48_23	0	0	0	0	1	0	0	0	candidate division WWE3	norank	norank
candidate division WWE3 bacterium GW2011_GWA1_41_8	0	0	0	0	1	0	0	0	candidate division WWE3	norank	norank
candidate division WWE3 bacterium RBG_16_52_45	1	0	0	0	0	0	0	0	candidate division WWE3	norank	norank
candidate division WWE3 bacterium RBG_19FT_COMBO_53_11	0	0	0	0	1	0	0	0	candidate division WWE3	norank	norank
candidate division WWE3 bacterium RIFCSPLOWO2_01_FULL_41_18	0	0	0	0	1	0	0	0	candidate division WWE3	norank	norank
candidate division WWE3 bacterium RIFOXYC1_FULL_39_7	1	0	0	0	0	0	0	0	candidate division WWE3	norank	norank
candidate division Zixibacteria bacterium	1	1	1	1	1	1	0	0	candidate division Zixibacteria	norank	norank
candidate division Zixibacteria bacterium 4484_93	1	0	0	0	0	0	0	0	candidate division Zixibacteria	norank	norank
candidate division Zixibacteria bacterium 4484_95	1	0	0	0	0	0	0	0	candidate division Zixibacteria	norank	norank
candidate division Zixibacteria bacterium CG_4_9_14_3_um_filter_46_8	1	0	0	1	0	0	0	0	candidate division Zixibacteria	norank	norank
candidate division Zixibacteria bacterium DG_27	1	0	0	0	0	0	0	0	candidate division Zixibacteria	norank	norank
candidate division Zixibacteria bacterium HGW-Zixibacteria-1	1	0	1	0	1	0	0	0	candidate division Zixibacteria	norank	norank
candidate division Zixibacteria bacterium RBG_16_43_9	1	0	0	0	1	0	0	0	candidate division Zixibacteria	norank	norank
candidate division Zixibacteria bacterium RBG_16_50_21	1	0	0	0	0	0	0	0	candidate division Zixibacteria	norank	norank
candidate division Zixibacteria bacterium RBG_16_53_22	1	0	1	0	0	1	0	0	candidate division Zixibacteria	norank	norank
candidate division Zixibacteria bacterium RBG_19FT_COMBO_42_43	1	1	1	0	0	0	0	0	candidate division Zixibacteria	norank	norank
candidate division Zixibacteria bacterium SM23_73	1	0	0	0	0	0	0	0	candidate division Zixibacteria	norank	norank
candidate division Zixibacteria bacterium SM23_73_2	1	0	0	0	0	0	0	0	candidate division Zixibacteria	norank	norank
candidate division Zixibacteria bacterium SM23_73_3	1	0	0	0	0	0	0	0	candidate division Zixibacteria	norank	norank
candidate division Zixibacteria bacterium SM23_81	1	0	0	0	1	0	0	0	candidate division Zixibacteria	norank	norank
Candidatus Abawacabacteria bacterium RIFCSPHIGHO2_01_FULL_46_8	0	0	0	0	1	0	0	0	Candidatus Abawacabacteria	norank	norank
Candidatus Abyssubacteria bacterium SURF_17	1	0	1	1	0	0	0	0	Candidatus Abyssubacteria	norank	norank
Candidatus Abyssubacteria bacterium SURF_5	1	0	0	0	0	0	0	0	Candidatus Abyssubacteria	norank	norank
Candidatus Accumulibacter aalborgensis	1	0	0	0	0	0	0	0	Betaproteobacteria	Betaproteobacteria	Candidatus Accumulibacter
Candidatus Accumulibacter phosphatis	1	0	0	0	0	0	0	0	Betaproteobacteria	Betaproteobacteria	Candidatus Accumulibacter
Candidatus Accumulibacter sp.	1	0	0	0	0	0	0	0	Betaproteobacteria	Betaproteobacteria	Candidatus Accumulibacter
Candidatus Accumulibacter sp. BA-93	1	0	0	0	0	0	0	0	Betaproteobacteria	Betaproteobacteria	Candidatus Accumulibacter
Candidatus Accumulibacter sp. SK-11	1	0	0	0	0	0	0	0	Betaproteobacteria	Betaproteobacteria	Candidatus Accumulibacter
Candidatus Accumulibacter sp. SK-12	1	0	0	0	0	0	0	0	Betaproteobacteria	Betaproteobacteria	Candidatus Accumulibacter
Candidatus Acetothermia bacterium	1	0	0	0	0	0	0	0	Candidatus Bipolaricaulota	norank	norank
Candidatus Acetothermum autotrophicum	1	1	0	0	0	0	0	0	Candidatus Bipolaricaulota	norank	Candidatus Acetothermum
Candidatus Actinomarina minuta	1	0	0	0	0	0	0	0	Actinobacteria	Actinobacteria	Candidatus Actinomarina
Candidatus Actinomarina sp. HD9-500m-PIT-SAG01	1	1	0	0	0	0	0	0	Actinobacteria	Actinobacteria	Candidatus Actinomarina
Candidatus Actinomarinales bacterium	1	1	0	0	1	0	0	0	Actinobacteria	Actinobacteria	norank
Candidatus Actinomarinales bacterium MED-G02	0	1	0	0	0	0	0	0	Actinobacteria	Actinobacteria	norank
Candidatus Adlerbacteria bacterium RIFOXYB1_FULL_48_10	0	1	0	0	0	0	0	0	Candidatus Adlerbacteria	norank	norank
Candidatus Aegiribacteria bacterium MLS_C	1	0	0	0	0	0	0	0	norank	norank	Candidatus Aegiribacteria
Candidatus Aenigmarchaeota archaeon	1	0	0	0	0	0	0	0	Candidatus Aenigmarchaeota	norank	norank
Candidatus Aenigmarchaeota archaeon ex4484_14	1	0	0	0	0	0	0	0	Candidatus Aenigmarchaeota	norank	norank
Candidatus Aerophobetes bacterium	1	0	0	0	1	0	0	0	Candidatus Aerophobetes	norank	norank
Candidatus Aerophobetes bacterium Ae_b3b	0	0	0	0	1	0	0	0	Candidatus Aerophobetes	norank	norank
Candidatus Altiarchaeales archaeon	1	0	0	0	0	0	0	0	Candidatus Altiarchaeota	norank	norank
Candidatus Altiarchaeales archaeon IMC4	1	0	0	0	0	0	0	0	Candidatus Altiarchaeota	norank	norank
Candidatus Altiarchaeales archaeon WOR_SM1_79	1	0	0	0	0	0	0	0	Candidatus Altiarchaeota	norank	norank
Candidatus Altiarchaeales archaeon WOR_SM1_86-2	1	0	0	0	0	0	0	0	Candidatus Altiarchaeota	norank	norank
Candidatus Altiarchaeales archaeon WOR_SM1_SCG	1	0	0	0	0	0	0	0	Candidatus Altiarchaeota	norank	norank
Candidatus Aminicenantes bacterium	1	0	0	0	0	0	0	0	Candidatus Aminicenantes	norank	norank
Candidatus Aminicenantes bacterium 4484_214	1	0	0	0	0	0	0	0	Candidatus Aminicenantes	norank	norank
Candidatus Aminicenantes bacterium RBG_16_63_16	1	0	0	0	1	0	0	0	Candidatus Aminicenantes	norank	norank
Candidatus Aminicenantes bacterium RBG_19FT_COMBO_58_17	1	0	0	0	0	0	0	0	Candidatus Aminicenantes	norank	norank
Candidatus Aminicenantes bacterium RBG_19FT_COMBO_59_29	1	0	0	0	0	0	0	0	Candidatus Aminicenantes	norank	norank
Candidatus Aminicenantes bacterium RBG_19FT_COMBO_65_30	1	0	0	0	0	0	0	0	Candidatus Aminicenantes	norank	norank
Candidatus Amoebophilus asiaticus	1	0	0	0	0	0	0	0	Bacteroidetes	Cytophagia	Candidatus Amoebophilus
Candidatus Andersenbacteria bacterium	1	0	0	0	0	0	0	0	Candidatus Andersenbacteria	norank	norank
Candidatus Andersenbacteria bacterium CG10_big_fil_rev_8_21_14_0_10_54_11	1	0	0	0	0	0	0	0	Candidatus Andersenbacteria	norank	norank
Candidatus Andersenbacteria bacterium RIFCSPHIGHO2_12_FULL_45_11	0	0	0	0	1	0	0	0	Candidatus Andersenbacteria	norank	norank
Candidatus Andersenbacteria bacterium RIFCSPHIGHO2_12_FULL_45_11b	1	0	0	0	0	0	0	0	Candidatus Andersenbacteria	norank	norank
Candidatus Arcanobacter lacustris	1	0	0	0	0	0	0	0	Alphaproteobacteria	Alphaproteobacteria	Candidatus Arcanobacter
Candidatus Argoarchaeum ethanivorans	1	0	0	0	0	0	0	0	Euryarchaeota	Methanomicrobia	Candidatus Argoarchaeum
Candidatus Atribacteria bacterium	1	0	0	0	0	0	0	0	Candidatus Atribacteria	norank	norank
Candidatus Atribacteria bacterium RBG_16_35_8	1	0	0	0	0	0	0	0	Candidatus Atribacteria	norank	norank
Candidatus Aureabacteria bacterium SURF_26	1	0	0	0	0	0	0	0	Candidatus Aureabacteria	norank	norank
Candidatus Azambacteria bacterium	1	0	0	1	1	0	0	0	Candidatus Azambacteria	norank	norank
Candidatus Azambacteria bacterium RBG_16_47_10	0	0	0	0	1	0	0	0	Candidatus Azambacteria	norank	norank
Candidatus Azambacteria bacterium RIFCSPHIGHO2_01_FULL_40_24	0	0	0	1	0	0	0	0	Candidatus Azambacteria	norank	norank
Candidatus Azambacteria bacterium RIFCSPHIGHO2_01_FULL_44_55	0	0	0	0	1	0	0	0	Candidatus Azambacteria	norank	norank
Candidatus Azambacteria bacterium RIFCSPHIGHO2_01_FULL_51_74	0	0	0	0	1	0	0	0	Candidatus Azambacteria	norank	norank
Candidatus Azambacteria bacterium RIFCSPLOWO2_01_FULL_46_25	0	0	0	0	1	0	0	0	Candidatus Azambacteria	norank	norank
Candidatus Azambacteria bacterium RIFCSPLOWO2_02_FULL_46_11	0	0	0	0	1	0	0	0	Candidatus Azambacteria	norank	norank
Candidatus Babela massiliensis	0	1	0	0	0	0	0	0	norank	Candidatus Babeliae	Candidatus Babela
Candidatus Bathyarchaeota archaeon	1	1	0	1	0	0	0	0	Candidatus Bathyarchaeota	norank	norank
Candidatus Bathyarchaeota archaeon B24-2	1	0	0	0	0	0	0	0	Candidatus Bathyarchaeota	norank	norank
Candidatus Bathyarchaeota archaeon B26-2	0	1	0	0	0	0	0	0	Candidatus Bathyarchaeota	norank	norank
Candidatus Bathyarchaeota archaeon ex4484_135	1	0	0	0	0	0	0	0	Candidatus Bathyarchaeota	norank	norank
Candidatus Bathyarchaeota archaeon ex4484_218	1	0	0	0	0	0	0	0	Candidatus Bathyarchaeota	norank	norank
Candidatus Bathyarchaeota archaeon RBG_13_46_16b	1	0	0	0	0	0	0	0	Candidatus Bathyarchaeota	norank	norank
Candidatus Bathyarchaeota archaeon RBG_16_48_13	1	0	0	0	0	0	0	0	Candidatus Bathyarchaeota	norank	norank
Candidatus Beckwithbacteria bacterium	1	0	0	0	0	0	0	0	Candidatus Beckwithbacteria	norank	norank
Candidatus Berkelbacteria bacterium CG_4_9_14_0_2_um_filter_42_30	1	0	0	0	0	0	0	0	Candidatus Berkelbacteria	norank	norank
Candidatus Berkelbacteria bacterium CG10_big_fil_rev_8_21_14_0_10_41_12	1	0	0	0	0	0	0	0	Candidatus Berkelbacteria	norank	norank
Candidatus Berkiella aquae	1	1	0	0	0	0	0	0	Gammaproteobacteria	Gammaproteobacteria	Candidatus Berkiella
Candidatus Berkiella cookevillensis	1	1	0	0	0	0	0	0	Gammaproteobacteria	Gammaproteobacteria	Candidatus Berkiella
Candidatus Blackburnbacteria bacterium RIFCSPHIGHO2_02_FULL_44_20	1	0	0	0	0	0	0	0	Candidatus Blackburnbacteria	norank	norank
Candidatus Blackburnbacteria bacterium RIFCSPLOWO2_01_FULL_41_27	1	0	0	0	0	0	0	0	Candidatus Blackburnbacteria	norank	norank
Candidatus Blochmannia chromaiodes	1	0	0	0	0	0	0	0	Gammaproteobacteria	Gammaproteobacteria	Candidatus Blochmannia
Candidatus Brocadia caroliniensis	1	0	0	0	0	0	0	0	Planctomycetes	Candidatus Brocadiae	Candidatus Brocadia
Candidatus Brocadia fulgida	1	1	0	0	0	0	0	0	Planctomycetes	Candidatus Brocadiae	Candidatus Brocadia
Candidatus Brocadia sinica	1	0	0	0	0	0	0	0	Planctomycetes	Candidatus Brocadiae	Candidatus Brocadia
Candidatus Brocadia sp.	1	0	0	0	0	1	0	0	Planctomycetes	Candidatus Brocadiae	Candidatus Brocadia
Candidatus Brocadia sp. BL1	1	0	0	0	0	0	0	0	Planctomycetes	Candidatus Brocadiae	Candidatus Brocadia
Candidatus Brocadia sp. UTAMX1	1	0	0	0	0	0	0	0	Planctomycetes	Candidatus Brocadiae	Candidatus Brocadia
Candidatus Brocadia sp. WS118	1	0	0	0	0	0	0	0	Planctomycetes	Candidatus Brocadiae	Candidatus Brocadia
Candidatus Brocadiaceae bacterium B188	1	0	0	0	0	0	0	0	Planctomycetes	Candidatus Brocadiae	norank
Candidatus Brocadiaceae bacterium S225	1	0	1	0	1	0	0	0	Planctomycetes	Candidatus Brocadiae	norank
Candidatus Brocadiae bacterium	1	0	0	0	0	0	0	0	Planctomycetes	Candidatus Brocadiae	norank
Candidatus Buchananbacteria bacterium CG10_big_fil_rev_8_21_14_0_10_33_19	0	0	0	0	1	0	0	0	Candidatus Buchananbacteria	norank	norank
Candidatus Buchananbacteria bacterium CG10_big_fil_rev_8_21_14_0_10_42_9	0	0	0	0	1	0	0	0	Candidatus Buchananbacteria	norank	norank
Candidatus Buchananbacteria bacterium RBG_13_36_9	1	0	0	0	0	0	0	0	Candidatus Buchananbacteria	norank	norank
Candidatus Buchananbacteria bacterium RIFCSPHIGHO2_01_FULL_39_14	0	0	0	0	1	0	0	0	Candidatus Buchananbacteria	norank	norank
Candidatus Buchananbacteria bacterium RIFCSPHIGHO2_01_FULL_39_8	1	0	0	0	0	0	0	0	Candidatus Buchananbacteria	norank	norank
Candidatus Buchananbacteria bacterium RIFCSPHIGHO2_01_FULL_47_11b	1	0	0	0	0	0	0	0	Candidatus Buchananbacteria	norank	norank
Candidatus Buchananbacteria bacterium RIFCSPHIGHO2_02_FULL_38_8	1	0	0	0	0	0	0	0	Candidatus Buchananbacteria	norank	norank
Candidatus Buchananbacteria bacterium RIFCSPHIGHO2_02_FULL_56_16	0	0	0	0	1	0	0	0	Candidatus Buchananbacteria	norank	norank
Candidatus Buchananbacteria bacterium RIFCSPLOWO2_01_FULL_39_33	1	0	0	0	0	0	0	0	Candidatus Buchananbacteria	norank	norank
Candidatus Buchananbacteria bacterium RIFCSPLOWO2_01_FULL_40_23b	1	0	0	0	0	0	0	0	Candidatus Buchananbacteria	norank	norank
Candidatus Buchananbacteria bacterium RIFCSPLOWO2_01_FULL_45_31	1	0	0	0	0	0	0	0	Candidatus Buchananbacteria	norank	norank
Candidatus Buchananbacteria bacterium RIFCSPLOWO2_01_FULL_46_12	1	0	0	0	0	0	0	0	Candidatus Buchananbacteria	norank	norank
Candidatus Buchananbacteria bacterium RIFCSPLOWO2_02_FULL_46_11b	1	0	0	0	0	0	0	0	Candidatus Buchananbacteria	norank	norank
Candidatus Caldiarchaeum subterraneum	1	0	0	0	0	0	0	0	Thaumarchaeota	norank	Candidatus Caldiarchaeum
Candidatus Campbellbacteria bacterium	1	0	0	0	1	0	0	0	Candidatus Campbellbacteria	norank	norank
Candidatus Campbellbacteria bacterium CG10_big_fil_rev_8_21_14_0_10_35_52	1	0	0	0	0	0	0	0	Candidatus Campbellbacteria	norank	norank
Candidatus Campbellbacteria bacterium CG22_combo_CG10-13_8_21_14_all_36_13	1	0	0	0	0	0	0	0	Candidatus Campbellbacteria	norank	norank
Candidatus Carbobacillus altaicus	0	0	0	1	0	0	0	0	Firmicutes	Bacilli	Candidatus Carbobacillus
Candidatus Chloroploca asiatica	1	0	0	0	0	0	0	0	Chloroflexi	Chloroflexia	Candidatus Chloroploca
Candidatus Chloroploca sp. Khr17	1	0	0	1	0	0	0	0	Chloroflexi	Chloroflexia	Candidatus Chloroploca
Candidatus Chrysopegis kryptomonas	1	0	0	0	0	0	0	0	Candidatus Kryptonia	norank	Candidatus Chrysopegis
Candidatus Cloacimonas acidaminovorans	0	0	0	0	1	0	0	0	Candidatus Cloacimonetes	norank	Candidatus Cloacimonas
Candidatus Cloacimonas sp. 4484_209	1	0	0	0	1	0	0	0	Candidatus Cloacimonetes	norank	Candidatus Cloacimonas
Candidatus Cloacimonas sp. 4484_275	1	0	0	0	0	0	0	0	Candidatus Cloacimonetes	norank	Candidatus Cloacimonas
Candidatus Cloacimonetes bacterium	1	0	1	0	1	0	0	0	Candidatus Cloacimonetes	norank	norank
Candidatus Cloacimonetes bacterium 4572_55	1	0	0	1	0	0	0	0	Candidatus Cloacimonetes	norank	norank
Candidatus Coatesbacteria bacterium	0	0	0	0	1	0	0	0	Candidatus Coatesbacteria	norank	norank
Candidatus Colwellbacteria bacterium GWA2_46_10	1	0	0	0	0	0	0	0	Candidatus Colwellbacteria	norank	norank
Candidatus Colwellbacteria bacterium RIFCSPLOWO2_12_FULL_43_11	0	1	0	0	0	0	0	0	Candidatus Colwellbacteria	norank	norank
Candidatus Colwellbacteria bacterium RIFCSPLOWO2_12_FULL_46_17	1	0	0	0	0	0	0	0	Candidatus Colwellbacteria	norank	norank
Candidatus Colwellia aromaticivorans	1	0	0	1	0	0	0	0	Gammaproteobacteria	Gammaproteobacteria	Colwellia
Candidatus Competibacter denitrificans	1	0	0	0	0	0	0	0	Gammaproteobacteria	Gammaproteobacteria	Candidatus Competibacter
Candidatus Competibacteraceae bacterium	1	1	0	0	0	0	0	0	Gammaproteobacteria	Gammaproteobacteria	norank
Candidatus Contendobacter odensis	1	0	0	0	0	0	0	0	Gammaproteobacteria	Gammaproteobacteria	Candidatus Contendobacter
Candidatus Contendobacter sp.	1	0	0	0	0	0	0	0	Gammaproteobacteria	Gammaproteobacteria	Candidatus Contendobacter
Candidatus Coxiella mudrowiae	1	0	1	0	0	0	0	0	Gammaproteobacteria	Gammaproteobacteria	Coxiella
Candidatus Curtissbacteria bacterium RIFCSPHIGHO2_02_FULL_40_16b	1	0	0	0	0	0	0	0	Candidatus Curtissbacteria	norank	norank
Candidatus Curtissbacteria bacterium RIFCSPLOWO2_01_FULL_38_11b	0	1	0	0	0	0	0	0	Candidatus Curtissbacteria	norank	norank
Candidatus Curtissbacteria bacterium RIFCSPLOWO2_02_FULL_40_11	1	0	0	1	0	0	0	0	Candidatus Curtissbacteria	norank	norank
Candidatus Curtissbacteria bacterium RIFCSPLOWO2_02_FULL_42_37	1	1	0	0	0	0	0	0	Candidatus Curtissbacteria	norank	norank
Candidatus Curtissbacteria bacterium RIFCSPLOWO2_12_FULL_38_9	0	0	0	1	0	0	0	0	Candidatus Curtissbacteria	norank	norank
Candidatus Dadabacteria bacterium	1	1	1	1	1	0	0	0	Candidatus Dadabacteria	norank	norank
Candidatus Dadabacteria bacterium CSP1-2	1	1	0	1	1	0	0	0	Candidatus Dadabacteria	norank	norank
Candidatus Dadabacteria bacterium RBG_19FT_COMBO_40_33	0	0	0	1	0	0	0	0	Candidatus Dadabacteria	norank	norank
Candidatus Dadabacteria bacterium RIFCSPHIGHO2_12_FULL_53_21	1	1	0	0	1	0	0	0	Candidatus Dadabacteria	norank	norank
Candidatus Daviesbacteria bacterium	1	0	0	0	0	0	0	0	Candidatus Daviesbacteria	norank	norank
Candidatus Daviesbacteria bacterium GW2011_GWA1_42_6	1	0	0	0	0	0	0	0	Candidatus Daviesbacteria	norank	norank
Candidatus Daviesbacteria bacterium RIFCSPLOWO2_01_FULL_37_10	0	1	0	0	0	0	0	0	Candidatus Daviesbacteria	norank	norank
Candidatus Daviesbacteria bacterium RIFCSPLOWO2_01_FULL_39_12	1	0	0	0	0	0	0	0	Candidatus Daviesbacteria	norank	norank
Candidatus Daviesbacteria bacterium RIFCSPLOWO2_01_FULL_43_15	1	0	0	0	0	0	0	0	Candidatus Daviesbacteria	norank	norank
Candidatus Daviesbacteria bacterium RIFCSPLOWO2_01_FULL_43_38	1	0	0	0	0	0	0	0	Candidatus Daviesbacteria	norank	norank
Candidatus Daviesbacteria bacterium RIFCSPLOWO2_02_FULL_38_15	1	0	0	0	0	0	0	0	Candidatus Daviesbacteria	norank	norank
Candidatus Defluviicoccus seviourii	1	0	0	0	0	0	0	0	Alphaproteobacteria	Alphaproteobacteria	Defluviicoccus
Candidatus Delongbacteria bacterium	1	0	0	0	0	0	0	0	Candidatus Delongbacteria	norank	norank
Candidatus Dependentiae bacterium	1	1	1	1	0	0	0	0	norank	norank	norank
Candidatus Dependentiae bacterium (ex Spumella elongata CCAP 955/1)	1	0	0	0	0	0	0	0	norank	norank	norank
Candidatus Dependentiae bacterium HGW-Dependentiae-1	1	0	0	0	0	0	0	0	norank	norank	norank
Candidatus Desantisbacteria bacterium CG02_land_8_20_14_3_00_49_13	1	0	0	0	0	0	0	0	Candidatus Desantisbacteria	norank	norank
Candidatus Desantisbacteria bacterium CG1_02_38_46	1	0	0	0	0	0	0	0	Candidatus Desantisbacteria	norank	norank
Candidatus Desulfofervidus auxilii	1	0	0	0	0	0	0	0	Deltaproteobacteria	Deltaproteobacteria	Candidatus Desulfofervidus
Candidatus Desulforudis sp.	1	0	0	0	0	0	0	0	Firmicutes	Clostridia	Candidatus Desulforudis
Candidatus Diapherotrites archaeon	1	0	0	0	0	0	0	0	Candidatus Diapherotrites	norank	norank
Candidatus Diapherotrites archaeon CG08_land_8_20_14_0_20_34_12	1	0	0	0	0	0	0	0	Candidatus Diapherotrites	norank	norank
Candidatus Diapherotrites archaeon CG09_land_8_20_14_0_10_32_12	1	0	0	0	0	0	0	0	Candidatus Diapherotrites	norank	norank
Candidatus Diapherotrites archaeon CG10_big_fil_rev_8_21_14_0_10_31_34	1	0	0	0	0	0	0	0	Candidatus Diapherotrites	norank	norank
Candidatus Diapherotrites archaeon CG11_big_fil_rev_8_21_14_0_20_37_9	1	1	0	0	0	0	0	0	Candidatus Diapherotrites	norank	norank
Candidatus Dormibacteraeota bacterium	1	1	0	0	0	0	0	0	Candidatus Dormibacteraeota	norank	norank
Candidatus Doudnabacteria bacterium CG10_big_fil_rev_8_21_14_0_10_41_10	1	0	0	0	0	0	0	0	Candidatus Doudnabacteria	norank	norank
Candidatus Doudnabacteria bacterium CG10_big_fil_rev_8_21_14_0_10_42_18	1	0	0	0	0	0	0	0	Candidatus Doudnabacteria	norank	norank
Candidatus Doudnabacteria bacterium Gr01-1014_77	0	1	0	0	0	0	0	0	Candidatus Doudnabacteria	norank	norank
Candidatus Doudnabacteria bacterium RIFCSPHIGHO2_01_FULL_43_23	1	0	0	1	0	0	0	0	Candidatus Doudnabacteria	norank	norank
Candidatus Doudnabacteria bacterium RIFCSPHIGHO2_01_FULL_50_11	1	0	0	0	0	0	0	0	Candidatus Doudnabacteria	norank	norank
Candidatus Doudnabacteria bacterium RIFCSPHIGHO2_12_FULL_48_11	1	0	0	0	0	0	0	0	Candidatus Doudnabacteria	norank	norank
Candidatus Edwardsbacteria bacterium	1	0	0	0	0	0	0	0	Candidatus Edwardsbacteria	norank	norank
Candidatus Edwardsbacteria bacterium RifOxyB12_full_52_30	1	0	0	0	0	0	0	0	Candidatus Edwardsbacteria	norank	norank
Candidatus Eisenbacteria bacterium	1	1	0	1	1	0	0	0	Candidatus Eisenbacteria	norank	norank
Candidatus Eisenbacteria bacterium RBG_16_71_46	1	0	0	0	0	0	0	0	Candidatus Eisenbacteria	norank	norank
Candidatus Eisenbacteria bacterium RBG_19FT_COMBO_70_11	1	1	0	0	0	0	0	0	Candidatus Eisenbacteria	norank	norank
Candidatus Electronema sp. GS	1	0	0	0	0	0	0	0	Deltaproteobacteria	Deltaproteobacteria	Candidatus Electronema
Candidatus Electrothrix aarhusiensis	1	0	0	0	0	0	0	0	Deltaproteobacteria	Deltaproteobacteria	Candidatus Electrothrix
Candidatus Electrothrix communis	1	0	0	0	0	0	0	0	Deltaproteobacteria	Deltaproteobacteria	Candidatus Electrothrix
Candidatus Electrothrix marina	1	0	0	0	0	0	0	0	Deltaproteobacteria	Deltaproteobacteria	Candidatus Electrothrix
Candidatus Endobugula sertula	1	0	0	0	0	0	0	0	Gammaproteobacteria	Gammaproteobacteria	Candidatus Endobugula
Candidatus Endolissoclinum sp. TMED26	1	1	0	1	1	0	0	0	Alphaproteobacteria	Alphaproteobacteria	Candidatus Endolissoclinum
Candidatus Endolissoclinum sp. TMED37	1	1	1	1	1	0	0	0	Alphaproteobacteria	Alphaproteobacteria	Candidatus Endolissoclinum
Candidatus Endolissoclinum sp. TMED55	1	0	0	0	0	0	0	0	Alphaproteobacteria	Alphaproteobacteria	Candidatus Endolissoclinum
Candidatus Enterovibrio escacola	1	0	0	0	0	0	0	0	Gammaproteobacteria	Gammaproteobacteria	Enterovibrio
Candidatus Entotheonella factor	1	1	1	1	1	0	0	0	Candidatus Tectomicrobia	norank	Candidatus Entotheonella
Candidatus Entotheonella gemina	1	1	1	1	1	0	0	0	Candidatus Tectomicrobia	norank	Candidatus Entotheonella
Candidatus Entotheonella palauensis	1	1	1	1	1	0	0	0	Candidatus Tectomicrobia	norank	Candidatus Entotheonella
Candidatus Entotheonella serta	1	1	0	1	1	0	0	0	Candidatus Tectomicrobia	norank	Candidatus Entotheonella
Candidatus Eremiobacter sp. RRmetagenome_bin22	1	0	0	0	0	0	0	0	Candidatus Eremiobacteraeota	norank	Candidatus Eremiobacter
Candidatus Falkowbacteria bacterium	1	0	0	0	1	0	0	0	Candidatus Falkowbacteria	norank	norank
Candidatus Falkowbacteria bacterium CG10_big_fil_rev_8_21_14_0_10_43_10	1	0	0	0	0	0	0	0	Candidatus Falkowbacteria	norank	norank
Candidatus Falkowbacteria bacterium CG10_big_fil_rev_8_21_14_0_10_44_15	1	0	0	0	0	0	0	0	Candidatus Falkowbacteria	norank	norank
Candidatus Falkowbacteria bacterium GW2011_GWF2_39_8	1	0	0	0	0	0	0	0	Candidatus Falkowbacteria	norank	norank
Candidatus Falkowbacteria bacterium RBG_13_39_14	1	0	0	0	0	0	0	0	Candidatus Falkowbacteria	norank	norank
Candidatus Falkowbacteria bacterium RIFCSPLOWO2_02_FULL_45_21	1	0	0	0	1	0	0	0	Candidatus Falkowbacteria	norank	norank
Candidatus Falkowbacteria bacterium RIFOXYC2_FULL_47_12	0	0	0	0	1	0	0	0	Candidatus Falkowbacteria	norank	norank
Candidatus Fermentibacter daniensis	1	0	0	0	0	0	0	0	Candidatus Fermentibacteria	Candidatus Fermentibacteria (class)	Candidatus Fermentibacter
Candidatus Fermentibacteria bacterium	1	0	0	0	0	0	0	0	Candidatus Fermentibacteria	norank	norank
Candidatus Filomicrobium marinum	1	0	0	0	0	0	0	0	Alphaproteobacteria	Alphaproteobacteria	Filomicrobium
Candidatus Finniella inopinata	1	0	0	0	0	0	0	0	Alphaproteobacteria	Alphaproteobacteria	Candidatus Finniella
Candidatus Fischerbacteria bacterium RBG_13_37_8	1	0	0	0	0	0	0	0	Candidatus Fischerbacteria	norank	norank
Candidatus Fluviicola riflensis	1	0	0	0	0	0	0	0	Bacteroidetes	Flavobacteriia	Fluviicola
Candidatus Fonsibacter lacus	1	0	0	0	0	0	0	0	Alphaproteobacteria	Alphaproteobacteria	Candidatus Fonsibacter
Candidatus Fonsibacter ubiquis	1	1	0	0	0	0	0	0	Alphaproteobacteria	Alphaproteobacteria	Candidatus Fonsibacter
Candidatus Frackibacter sp. WG13	1	0	0	0	0	0	0	0	Firmicutes	Clostridia	Candidatus Frackibacter
Candidatus Fraserbacteria bacterium RBG_16_55_9	1	0	0	0	1	0	0	0	Candidatus Fraserbacteria	norank	norank
Candidatus Geothermarchaeota archaeon	1	0	0	0	0	0	0	0	Candidatus Geothermarchaeota	norank	norank
Candidatus Giovannonibacteria bacterium GW2011_GWA2_44_26	1	0	0	1	0	0	0	0	Candidatus Giovannonibacteria	norank	norank
Candidatus Giovannonibacteria bacterium GW2011_GWB1_46_20	0	1	0	1	0	0	0	0	Candidatus Giovannonibacteria	norank	norank
Candidatus Giovannonibacteria bacterium GW2011_GWC2_44_9	1	0	0	0	0	0	0	0	Candidatus Giovannonibacteria	norank	norank
Candidatus Giovannonibacteria bacterium RIFCSPHIGHO2_02_FULL_46_20	1	0	0	0	0	0	0	0	Candidatus Giovannonibacteria	norank	norank
Candidatus Giovannonibacteria bacterium RIFCSPLOWO2_01_FULL_44_40	1	1	0	1	1	0	0	0	Candidatus Giovannonibacteria	norank	norank
Candidatus Giovannonibacteria bacterium RIFCSPLOWO2_01_FULL_46_13	1	0	0	0	0	0	0	0	Candidatus Giovannonibacteria	norank	norank
Candidatus Giovannonibacteria bacterium RIFCSPLOWO2_01_FULL_46_32	1	0	0	0	0	0	0	0	Candidatus Giovannonibacteria	norank	norank
Candidatus Giovannonibacteria bacterium RIFCSPLOWO2_12_FULL_44_25	0	0	0	0	1	0	0	0	Candidatus Giovannonibacteria	norank	norank
Candidatus Glassbacteria bacterium RBG_16_58_8	1	0	0	0	0	0	0	0	Candidatus Glassbacteria	norank	norank
Candidatus Glassbacteria bacterium RIFCSPLOWO2_12_FULL_58_11	1	1	0	0	1	0	0	0	Candidatus Glassbacteria	norank	norank
Candidatus Gottesmanbacteria bacterium GW2011_GWA1_43_11	1	0	0	0	0	0	0	0	Candidatus Gottesmanbacteria	norank	norank
Candidatus Gottesmanbacteria bacterium GW2011_GWA2_41_12	1	0	0	0	0	0	0	0	Candidatus Gottesmanbacteria	norank	norank
Candidatus Gottesmanbacteria bacterium GW2011_GWA2_47_9	1	0	0	0	0	0	0	0	Candidatus Gottesmanbacteria	norank	norank
Candidatus Gottesmanbacteria bacterium RBG_13_37_7	1	0	0	0	0	0	0	0	Candidatus Gottesmanbacteria	norank	norank
Candidatus Gottesmanbacteria bacterium RIFCSPHIGHO2_01_FULL_39_10	1	0	0	0	0	0	0	0	Candidatus Gottesmanbacteria	norank	norank
Candidatus Gottesmanbacteria bacterium RIFCSPHIGHO2_01_FULL_42_12	1	0	0	0	0	0	0	0	Candidatus Gottesmanbacteria	norank	norank
Candidatus Gottesmanbacteria bacterium RIFCSPHIGHO2_01_FULL_47_48	1	0	0	0	0	0	0	0	Candidatus Gottesmanbacteria	norank	norank
Candidatus Gottesmanbacteria bacterium RIFCSPLOWO2_02_FULL_42_29	0	1	0	0	0	0	0	0	Candidatus Gottesmanbacteria	norank	norank
Candidatus Gracilibacteria bacterium	1	0	0	0	0	0	0	0	Candidatus Gracilibacteria	norank	norank
Candidatus Gracilibacteria bacterium 28_42_T64	1	0	0	0	0	0	0	0	Candidatus Gracilibacteria	norank	norank
Candidatus Gracilibacteria bacterium CG17_big_fil_post_rev_8_21_14_2_50_48_13	0	1	0	0	1	0	0	0	Candidatus Gracilibacteria	norank	norank
Candidatus Halocyntiibacter alkanivorans	1	1	0	1	1	0	0	0	Alphaproteobacteria	Alphaproteobacteria	Halocynthiibacter
Candidatus Handelsmanbacteria bacterium RIFCSPLOWO2_12_FULL_64_10	1	1	1	1	1	0	0	0	Candidatus Handelsmanbacteria	norank	norank
Candidatus Harrisonbacteria bacterium CG10_big_fil_rev_8_21_14_0_10_40_38	1	1	0	0	0	0	0	0	Candidatus Harrisonbacteria	norank	norank
Candidatus Harrisonbacteria bacterium CG10_big_fil_rev_8_21_14_0_10_42_17	0	1	0	0	0	0	0	0	Candidatus Harrisonbacteria	norank	norank
Candidatus Harrisonbacteria bacterium CG10_big_fil_rev_8_21_14_0_10_44_23	1	0	0	0	0	0	0	0	Candidatus Harrisonbacteria	norank	norank
Candidatus Harrisonbacteria bacterium RIFCSPLOWO2_02_FULL_41_11	1	0	0	0	0	0	0	0	Candidatus Harrisonbacteria	norank	norank
Candidatus Harrisonbacteria bacterium RIFOXYA1_FULL_48_8	1	0	0	0	0	0	0	0	Candidatus Harrisonbacteria	norank	norank
Candidatus Heimdallarchaeota archaeon	1	1	0	0	0	0	0	0	Candidatus Heimdallarchaeota	norank	norank
Candidatus Heimdallarchaeota archaeon B3_Heim	1	0	0	1	0	0	0	0	Candidatus Heimdallarchaeota	norank	norank
Candidatus Heimdallarchaeota archaeon LC_2	1	0	0	1	1	0	0	0	Candidatus Heimdallarchaeota	norank	norank
Candidatus Heimdallarchaeota archaeon LC_3	1	1	0	0	0	0	0	0	Candidatus Heimdallarchaeota	norank	norank
Candidatus Hydrogenedentes bacterium	1	1	1	1	1	0	0	1	Candidatus Hydrogenedentes	norank	norank
Candidatus Hydrogenedentes bacterium CG07_land_8_20_14_0_80_42_17	1	0	0	0	0	0	0	0	Candidatus Hydrogenedentes	norank	norank
Candidatus Hydrothermae bacterium	1	0	1	0	0	0	0	0	Candidatus Hydrothermae	norank	norank
Candidatus Hydrothermarchaeota archaeon	1	0	0	0	0	0	0	0	Candidatus Hydrothermarchaeota	norank	norank
Candidatus Izimaplasma sp. HR2	1	0	0	0	0	0	0	0	Tenericutes	norank	Candidatus Izimaplasma
Candidatus Jacksonbacteria bacterium	1	1	0	0	0	0	0	0	Candidatus Jacksonbacteria	norank	norank
Candidatus Jacksonbacteria bacterium RIFOXYA2_FULL_44_7	1	0	0	0	0	0	0	0	Candidatus Jacksonbacteria	norank	norank
Candidatus Jacksonbacteria bacterium RIFOXYC2_FULL_44_29	0	1	0	0	0	0	0	0	Candidatus Jacksonbacteria	norank	norank
Candidatus Jettenia caeni	1	0	1	0	0	0	0	0	Planctomycetes	Candidatus Brocadiae	Candidatus Jettenia
Candidatus Jettenia ecosi	1	1	0	0	0	0	0	0	Planctomycetes	Candidatus Brocadiae	Candidatus Jettenia
Candidatus Jettenia sp. AMX1	1	0	0	0	0	0	0	0	Planctomycetes	Candidatus Brocadiae	Candidatus Jettenia
Candidatus Jorgensenbacteria bacterium CG_4_9_14_3_um_filter_38_10	1	0	0	0	0	0	0	0	Candidatus Jorgensenbacteria	norank	norank
Candidatus Jorgensenbacteria bacterium GW2011_GWA2_45_9	1	0	0	0	0	0	0	0	Candidatus Jorgensenbacteria	norank	norank
Candidatus Jorgensenbacteria bacterium GW2011_GWB1_49_9	1	0	0	0	0	0	0	0	Candidatus Jorgensenbacteria	norank	norank
Candidatus Jorgensenbacteria bacterium GWA1_49_17	1	0	0	0	0	0	0	0	Candidatus Jorgensenbacteria	norank	norank
Candidatus Jorgensenbacteria bacterium GWC1_48_12	0	0	0	0	1	0	0	0	Candidatus Jorgensenbacteria	norank	norank
Candidatus Jorgensenbacteria bacterium RIFCSPLOWO2_01_FULL_45_25b	1	0	0	0	0	0	0	0	Candidatus Jorgensenbacteria	norank	norank
Candidatus Jorgensenbacteria bacterium RIFCSPLOWO2_02_FULL_45_12	0	0	0	0	1	0	0	0	Candidatus Jorgensenbacteria	norank	norank
Candidatus Kaiserbacteria bacterium	1	0	0	0	0	0	0	0	Candidatus Kaiserbacteria	norank	norank
Candidatus Kaiserbacteria bacterium CG10_big_fil_rev_8_21_14_0_10_49_17	0	0	0	0	1	0	0	0	Candidatus Kaiserbacteria	norank	norank
Candidatus Kaiserbacteria bacterium CG10_big_fil_rev_8_21_14_0_10_51_14	1	0	0	0	0	0	0	0	Candidatus Kaiserbacteria	norank	norank
Candidatus Kaiserbacteria bacterium GW2011_GWC2_52_8b	1	0	0	0	0	0	0	0	Candidatus Kaiserbacteria	norank	norank
Candidatus Kaiserbacteria bacterium RIFCSPHIGHO2_01_FULL_53_29	0	1	0	0	0	0	0	0	Candidatus Kaiserbacteria	norank	norank
Candidatus Kaiserbacteria bacterium RIFCSPHIGHO2_02_FULL_55_20	1	0	0	0	0	0	0	0	Candidatus Kaiserbacteria	norank	norank
Candidatus Kaiserbacteria bacterium RIFCSPLOWO2_01_FULL_52_36	1	0	0	0	0	0	0	0	Candidatus Kaiserbacteria	norank	norank
Candidatus Kaiserbacteria bacterium RIFCSPLOWO2_01_FULL_53_17	0	0	0	0	1	0	0	0	Candidatus Kaiserbacteria	norank	norank
Candidatus Kaiserbacteria bacterium RIFCSPLOWO2_01_FULL_54_22	1	0	0	0	0	0	0	0	Candidatus Kaiserbacteria	norank	norank
Candidatus Kaiserbacteria bacterium RIFCSPLOWO2_02_FULL_51_13	1	0	0	0	0	0	0	0	Candidatus Kaiserbacteria	norank	norank
Candidatus Kaiserbacteria bacterium RIFCSPLOWO2_12_FULL_53_8	1	0	0	0	0	0	0	0	Candidatus Kaiserbacteria	norank	norank
Candidatus Kentron sp. DK	1	0	0	0	0	0	0	0	Gammaproteobacteria	Gammaproteobacteria	Candidatus Kentron
Candidatus Kentron sp. FW	1	0	0	0	0	0	0	0	Gammaproteobacteria	Gammaproteobacteria	Candidatus Kentron
Candidatus Kentron sp. H	1	0	0	0	0	0	0	0	Gammaproteobacteria	Gammaproteobacteria	Candidatus Kentron
Candidatus Kentron sp. LPFa	0	1	0	0	0	0	0	0	Gammaproteobacteria	Gammaproteobacteria	Candidatus Kentron
Candidatus Kentron sp. TC	0	0	1	0	0	0	0	0	Gammaproteobacteria	Gammaproteobacteria	Candidatus Kentron
Candidatus Kentron sp. TUN	1	0	0	0	0	0	0	0	Gammaproteobacteria	Gammaproteobacteria	Candidatus Kentron
Candidatus Kentron sp. UNK	1	1	0	0	0	0	0	0	Gammaproteobacteria	Gammaproteobacteria	Candidatus Kentron
Candidatus Kerfeldbacteria bacterium CG_4_10_14_0_8_um_filter_42_10	1	0	0	0	0	0	0	0	Candidatus Kerfeldbacteria	norank	norank
Candidatus Kerfeldbacteria bacterium CG_4_9_14_3_um_filter_45_8	0	0	0	0	1	0	0	0	Candidatus Kerfeldbacteria	norank	norank
Candidatus Kerfeldbacteria bacterium CG08_land_8_20_14_0_20_40_16	1	0	0	1	0	0	0	0	Candidatus Kerfeldbacteria	norank	norank
Candidatus Kerfeldbacteria bacterium CG08_land_8_20_14_0_20_42_7	1	0	0	0	0	0	0	0	Candidatus Kerfeldbacteria	norank	norank
Candidatus Kerfeldbacteria bacterium RIFCSPHIGHO2_12_FULL_48_17	1	0	0	0	0	0	0	0	Candidatus Kerfeldbacteria	norank	norank
Candidatus Komeilibacteria bacterium	1	0	0	0	0	0	0	0	Candidatus Komeilibacteria	norank	norank
Candidatus Komeilibacteria bacterium CG_4_9_14_0_2_um_filter_36_13	1	0	0	0	0	0	0	0	Candidatus Komeilibacteria	norank	norank
Candidatus Komeilibacteria bacterium RIFCSPLOWO2_01_FULL_45_10	1	0	0	0	0	0	0	0	Candidatus Komeilibacteria	norank	norank
Candidatus Komeilibacteria bacterium RIFCSPLOWO2_01_FULL_52_15	1	1	0	0	0	0	0	0	Candidatus Komeilibacteria	norank	norank
Candidatus Komeilibacteria bacterium RIFCSPLOWO2_02_FULL_48_11	1	0	0	0	1	0	0	0	Candidatus Komeilibacteria	norank	norank
Candidatus Korarchaeota archaeon	1	0	0	0	0	0	0	0	Candidatus Korarchaeota	norank	norank
Candidatus Kryptobacter tengchongensis	1	0	0	0	0	0	0	0	Candidatus Kryptonia	norank	Candidatus Kryptobacter
Candidatus Kryptonium thompsoni	1	1	0	0	0	0	0	0	Candidatus Kryptonia	norank	Candidatus Kryptonium
Candidatus Kuenenia stuttgartiensis	1	1	0	0	0	0	0	0	Planctomycetes	Candidatus Brocadiae	Candidatus Kuenenia
Candidatus Lambdaproteobacteria bacterium RIFOXYD1_FULL_56_27	1	0	0	0	0	0	0	0	Candidatus Lambdaproteobacteria	Candidatus Lambdaproteobacteria	norank
Candidatus Lambdaproteobacteria bacterium RIFOXYD2_FULL_50_16	1	0	0	1	0	0	0	0	Candidatus Lambdaproteobacteria	Candidatus Lambdaproteobacteria	norank
Candidatus Latescibacteria bacterium	1	1	1	1	1	1	0	1	Candidatus Latescibacteria	norank	norank
Candidatus Latescibacteria bacterium 4484_107	0	1	0	0	0	0	0	0	Candidatus Latescibacteria	norank	norank
Candidatus Latescibacteria bacterium 4484_7	1	0	0	0	0	0	0	0	Candidatus Latescibacteria	norank	norank
Candidatus Levybacteria bacterium	1	0	0	0	0	0	0	0	Candidatus Levybacteria	norank	norank
Candidatus Levybacteria bacterium CG_4_9_14_3_um_filter_36_7	1	0	0	0	0	0	0	0	Candidatus Levybacteria	norank	norank
Candidatus Levybacteria bacterium CG10_big_fil_rev_8_21_14_0_10_36_30	1	0	0	0	0	0	0	0	Candidatus Levybacteria	norank	norank
Candidatus Levybacteria bacterium CG10_big_fil_rev_8_21_14_0_10_36_7	1	0	0	0	0	0	0	0	Candidatus Levybacteria	norank	norank
Candidatus Levybacteria bacterium CG22_combo_CG10-13_8_21_14_all_35_11	1	0	0	0	0	0	0	0	Candidatus Levybacteria	norank	norank
Candidatus Levybacteria bacterium RIFCSPHIGHO2_01_FULL_38_26	0	0	0	0	1	0	0	0	Candidatus Levybacteria	norank	norank
Candidatus Levybacteria bacterium RIFCSPHIGHO2_01_FULL_40_15b	1	0	0	0	0	0	0	0	Candidatus Levybacteria	norank	norank
Candidatus Levybacteria bacterium RIFCSPHIGHO2_12_FULL_37_9	1	0	0	0	0	0	0	0	Candidatus Levybacteria	norank	norank
Candidatus Levybacteria bacterium RIFCSPLOWO2_01_FULL_39_10	1	0	0	0	0	0	0	0	Candidatus Levybacteria	norank	norank
Candidatus Levybacteria bacterium RIFCSPLOWO2_02_FULL_37_10	0	0	0	0	1	0	0	0	Candidatus Levybacteria	norank	norank
Candidatus Lindowbacteria bacterium RIFCSPLOWO2_02_FULL_62_12	1	0	0	1	0	0	0	0	Candidatus Lindowbacteria	norank	norank
Candidatus Lindowbacteria bacterium RIFCSPLOWO2_12_FULL_62_27	1	1	0	1	1	0	0	0	Candidatus Lindowbacteria	norank	norank
Candidatus Liptonbacteria bacterium RIFCSPLOWO2_01_FULL_45_15	1	0	0	0	0	0	0	0	Candidatus Liptonbacteria	norank	norank
Candidatus Liptonbacteria bacterium RIFCSPLOWO2_01_FULL_53_13	1	0	0	0	0	0	0	0	Candidatus Liptonbacteria	norank	norank
Candidatus Liptonbacteria bacterium RIFCSPLOWO2_01_FULL_56_20	1	0	0	0	0	0	0	0	Candidatus Liptonbacteria	norank	norank
Candidatus Liptonbacteria bacterium RIFCSPLOWO2_12_FULL_60_15	1	0	0	0	0	0	0	0	Candidatus Liptonbacteria	norank	norank
Candidatus Lloydbacteria bacterium CG22_combo_CG10-13_8_21_14_all_47_15	1	1	0	0	0	0	0	0	Candidatus Lloydbacteria	norank	norank
Candidatus Lloydbacteria bacterium RIFCSPHIGHO2_02_FULL_50_18	1	0	0	0	0	0	0	0	Candidatus Lloydbacteria	norank	norank
Candidatus Lloydbacteria bacterium RIFCSPHIGHO2_02_FULL_51_22	1	0	0	0	0	0	0	0	Candidatus Lloydbacteria	norank	norank
Candidatus Lloydbacteria bacterium RIFCSPLOWO2_02_FULL_51_11	1	0	0	1	0	0	0	0	Candidatus Lloydbacteria	norank	norank
Candidatus Lloydbacteria bacterium RIFCSPLOWO2_02_FULL_54_12	0	0	0	1	0	0	0	0	Candidatus Lloydbacteria	norank	norank
Candidatus Lloydbacteria bacterium RIFCSPLOWO2_12_FULL_51_9	1	0	0	0	0	0	0	0	Candidatus Lloydbacteria	norank	norank
Candidatus Lokiarchaeota archaeon	1	0	0	1	0	0	0	0	Candidatus Lokiarchaeota	norank	norank
Candidatus Lokiarchaeota archaeon Loki_b32	1	0	0	0	0	0	0	0	Candidatus Lokiarchaeota	norank	norank
Candidatus Macondimonas diazotrophica	1	0	0	0	0	0	0	0	Gammaproteobacteria	Gammaproteobacteria	Candidatus Macondimonas
Candidatus Magasanikbacteria bacterium	1	0	0	0	1	0	0	0	Candidatus Magasanikbacteria	norank	norank
Candidatus Magasanikbacteria bacterium CG_4_10_14_0_2_um_filter_41_10	0	0	0	0	1	0	0	0	Candidatus Magasanikbacteria	norank	norank
Candidatus Magasanikbacteria bacterium CG_4_9_14_0_2_um_filter_42_11	0	0	0	0	1	0	0	0	Candidatus Magasanikbacteria	norank	norank
Candidatus Magasanikbacteria bacterium CG10_big_fil_rev_8_21_14_0_10_47_10	1	0	0	0	0	0	0	0	Candidatus Magasanikbacteria	norank	norank
Candidatus Magasanikbacteria bacterium GW2011_GWA2_41_55	1	0	0	0	0	0	0	0	Candidatus Magasanikbacteria	norank	norank
Candidatus Magasanikbacteria bacterium GW2011_GWA2_42_32	1	0	0	0	0	0	0	0	Candidatus Magasanikbacteria	norank	norank
Candidatus Magasanikbacteria bacterium GW2011_GWA2_45_39	1	0	0	0	0	0	0	0	Candidatus Magasanikbacteria	norank	norank
Candidatus Magasanikbacteria bacterium GW2011_GWA2_56_11	1	0	0	0	1	0	0	0	Candidatus Magasanikbacteria	norank	norank
Candidatus Magasanikbacteria bacterium RIFCSPHIGHO2_01_FULL_47_8	1	0	0	0	0	0	0	0	Candidatus Magasanikbacteria	norank	norank
Candidatus Magasanikbacteria bacterium RIFCSPHIGHO2_02_FULL_47_14	0	0	0	1	1	0	0	0	Candidatus Magasanikbacteria	norank	norank
Candidatus Magasanikbacteria bacterium RIFCSPHIGHO2_02_FULL_50_9b	1	0	0	0	0	0	0	0	Candidatus Magasanikbacteria	norank	norank
Candidatus Magasanikbacteria bacterium RIFCSPHIGHO2_02_FULL_51_14	0	0	0	0	1	0	0	0	Candidatus Magasanikbacteria	norank	norank
Candidatus Magasanikbacteria bacterium RIFCSPHIGHO2_12_FULL_41_16	1	0	0	0	0	0	0	0	Candidatus Magasanikbacteria	norank	norank
Candidatus Magasanikbacteria bacterium RIFCSPLOWO2_01_FULL_33_34	1	0	0	0	0	0	0	0	Candidatus Magasanikbacteria	norank	norank
Candidatus Magasanikbacteria bacterium RIFCSPLOWO2_01_FULL_40_15	0	0	0	0	1	0	0	0	Candidatus Magasanikbacteria	norank	norank
Candidatus Magasanikbacteria bacterium RIFCSPLOWO2_12_FULL_34_7	0	1	0	0	0	0	0	0	Candidatus Magasanikbacteria	norank	norank
Candidatus Magasanikbacteria bacterium RIFOXYA1_FULL_40_8	1	0	0	0	0	0	0	0	Candidatus Magasanikbacteria	norank	norank
Candidatus Magasanikbacteria bacterium RIFOXYB2_FULL_40_13	1	0	0	0	0	0	0	0	Candidatus Magasanikbacteria	norank	norank
Candidatus Magasanikbacteria bacterium RIFOXYC2_FULL_42_28	1	0	0	0	0	0	0	0	Candidatus Magasanikbacteria	norank	norank
Candidatus Magasanikbacteria bacterium RIFOXYD1_FULL_40_23	1	0	0	0	0	0	0	0	Candidatus Magasanikbacteria	norank	norank
Candidatus Magnetobacterium bavaricum	0	0	1	0	0	0	0	0	Nitrospirae	Nitrospira	Candidatus Magnetobacterium
Candidatus Magnetobacterium casensis	1	0	1	0	0	0	0	0	Nitrospirae	Nitrospira	Candidatus Magnetobacterium
Candidatus Magnetoglobus multicellularis	1	0	0	0	0	0	0	0	Deltaproteobacteria	Deltaproteobacteria	Candidatus Magnetoglobus
Candidatus Magnetomorum sp. HK-1	1	0	0	0	0	0	0	0	Deltaproteobacteria	Deltaproteobacteria	Candidatus Magnetomorum
Candidatus Margulisbacteria bacterium	1	1	0	1	1	0	0	0	Candidatus Margulisbacteria	norank	norank
Candidatus Margulisbacteria bacterium GWE2_39_32	1	0	0	0	0	0	0	0	Candidatus Margulisbacteria	norank	norank
Candidatus Marinamargulisbacteria bacterium SCGC AAA071-K20	1	1	0	1	1	0	0	0	Candidatus Margulisbacteria	Candidatus Marinamargulisbacteria	norank
Candidatus Marinamargulisbacteria bacterium SCGC AG-343-D04	1	1	0	1	1	0	0	0	Candidatus Margulisbacteria	Candidatus Marinamargulisbacteria	norank
Candidatus Marinamargulisbacteria bacterium SCGC AG-343-K17	1	0	0	0	0	0	0	0	Candidatus Margulisbacteria	Candidatus Marinamargulisbacteria	norank
Candidatus Marinamargulisbacteria bacterium SCGC AG-410-N11	1	0	0	0	1	0	0	0	Candidatus Margulisbacteria	Candidatus Marinamargulisbacteria	norank
Candidatus Marinamargulisbacteria bacterium SCGC AG-439-L15	1	0	0	1	0	0	0	0	Candidatus Margulisbacteria	Candidatus Marinamargulisbacteria	norank
Candidatus Marinimicrobia bacterium	1	1	1	1	1	1	1	1	Candidatus Marinimicrobia	norank	norank
Candidatus Marinimicrobia bacterium CG_4_10_14_0_2_um_filter_48_9	1	0	0	0	0	0	0	0	Candidatus Marinimicrobia	norank	norank
Candidatus Marinimicrobia bacterium CG_4_9_14_3_um_filter_48_9	1	0	0	0	0	0	0	0	Candidatus Marinimicrobia	norank	norank
Candidatus Marinimicrobia bacterium CG08_land_8_20_14_0_20_45_22	1	0	0	0	0	0	0	0	Candidatus Marinimicrobia	norank	norank
Candidatus Marinimicrobia bacterium MT.SAG.2	1	1	1	1	1	1	0	0	Candidatus Marinimicrobia	norank	norank
Candidatus Marinimicrobia bacterium MT.SAG.3	1	1	1	0	1	0	0	0	Candidatus Marinimicrobia	norank	norank
Candidatus Marinimicrobia bacterium MT.SAG.4	1	1	0	1	1	1	1	0	Candidatus Marinimicrobia	norank	norank
Candidatus Marinimicrobia bacterium PRS2	1	1	0	0	0	0	0	0	Candidatus Marinimicrobia	norank	norank
Candidatus Marinimicrobia bacterium TMED108	1	0	0	0	0	0	0	0	Candidatus Marinimicrobia	norank	norank
Candidatus Marispirochaeta associata	1	0	0	0	0	0	0	0	Spirochaetes	Spirochaetia	Marispirochaeta
Candidatus Marithrix sp. Canyon 246	1	1	0	0	0	0	0	0	Gammaproteobacteria	Gammaproteobacteria	Candidatus Marithrix
Candidatus Marsarchaeota G2 archaeon BE_D	1	0	0	0	0	0	0	0	Candidatus Marsarchaeota	norank	norank
Candidatus Mcinerneyibacterium aminivorans	1	0	0	0	0	0	0	0	Candidatus Mcinerneyibacteriota	Candidatus Mcinerneyibacteria	norank
Candidatus Melainabacteria bacterium	1	1	1	0	0	0	0	0	Candidatus Melainabacteria	norank	norank
Candidatus Melainabacteria bacterium GWA2_34_9	0	1	0	0	0	0	0	0	Candidatus Melainabacteria	norank	norank
Candidatus Melainabacteria bacterium HGW-Melainabacteria-1	1	0	0	0	0	0	0	0	Candidatus Melainabacteria	norank	norank
Candidatus Melainabacteria bacterium RIFCSPHIGHO2_02_FULL_34_12	1	0	0	0	0	0	0	0	Candidatus Melainabacteria	norank	norank
Candidatus Melainabacteria bacterium RIFCSPLOWO2_02_FULL_35_15	1	0	0	0	1	0	0	0	Candidatus Melainabacteria	norank	norank
Candidatus Methanolliviera hydrocarbonicum	1	0	0	0	0	0	0	0	Euryarchaeota	Candidatus Methanoliparia	Candidatus Methanolliviera
Candidatus Methanolliviera sp. GoM_asphalt	0	1	0	0	0	0	0	0	Euryarchaeota	Candidatus Methanoliparia	norank
Candidatus Methanoperedenaceae archaeon	1	0	0	0	0	0	0	0	Euryarchaeota	Methanomicrobia	norank
Candidatus Methanoperedenaceae archaeon HGW-Methanoperedenaceae-1	0	0	0	0	1	0	0	0	Euryarchaeota	Methanomicrobia	norank
Candidatus Methanoperedens nitroreducens	1	1	0	0	1	0	0	0	Euryarchaeota	Methanomicrobia	Candidatus Methanoperedens
Candidatus Methanoperedens sp.	1	0	0	0	0	0	0	0	Euryarchaeota	Methanomicrobia	Candidatus Methanoperedens
Candidatus Methanoperedens sp. BLZ1	1	0	0	0	1	0	0	0	Euryarchaeota	Methanomicrobia	Candidatus Methanoperedens
Candidatus Methanosuratus subterraneum	1	0	0	0	0	0	0	0	Candidatus Verstraetearchaeota	Candidatus Methanomethylia	Candidatus Methanosuratus
Candidatus Methylomirabilis lanthanidiphila	1	1	0	1	0	0	0	0	candidate division NC10	norank	Candidatus Methylomirabilis
Candidatus Methylomirabilis limnetica	1	1	0	0	1	0	0	0	candidate division NC10	norank	Candidatus Methylomirabilis
Candidatus Methylomirabilis oxyfera	1	1	0	0	0	0	0	0	candidate division NC10	norank	Candidatus Methylomirabilis
Candidatus Methylopumilus turicensis	1	0	1	0	0	0	0	0	Betaproteobacteria	Betaproteobacteria	Candidatus Methylopumilus
Candidatus Methylopumilus universalis	1	0	0	0	0	0	0	0	Betaproteobacteria	Betaproteobacteria	Candidatus Methylopumilus
Candidatus Methyloumidiphilus alinensis	1	1	0	0	0	0	0	0	Gammaproteobacteria	Gammaproteobacteria	Candidatus Methyloumidiphilus
Candidatus Micrarchaeota archaeon CG_4_10_14_0_2_um_filter_49_7	0	0	0	0	1	0	0	0	Candidatus Micrarchaeota	norank	norank
Candidatus Micrarchaeota archaeon CG11_big_fil_rev_8_21_14_0_20_47_5	1	0	0	0	0	0	0	0	Candidatus Micrarchaeota	norank	norank
Candidatus Micrarchaeota archaeon RBG_16_49_10	1	0	0	0	1	0	0	0	Candidatus Micrarchaeota	norank	norank
Candidatus Microgenomates bacterium	1	0	0	0	1	0	0	0	Candidatus Microgenomates	norank	norank
Candidatus Micropelagos thuwalensis	1	0	0	1	1	0	0	0	Alphaproteobacteria	Alphaproteobacteria	Candidatus Micropelagos
Candidatus Moanabacter tarae	1	0	1	1	1	0	0	1	Verrucomicrobia	Opitutae	Candidatus Moanabacter
Candidatus Moduliflexus flocculans	1	0	0	0	0	0	0	0	norank	norank	Candidatus Moduliflexus
Candidatus Moranbacteria bacterium	1	1	0	0	0	0	0	0	Candidatus Moranbacteria	norank	norank
Candidatus Moranbacteria bacterium CG_4_9_14_3_um_filter_44_28	1	0	0	0	0	0	0	0	Candidatus Moranbacteria	norank	norank
Candidatus Moranbacteria bacterium RIFCSPHIGHO2_01_FULL_54_31	0	0	0	0	1	0	0	0	Candidatus Moranbacteria	norank	norank
Candidatus Moranbacteria bacterium RIFCSPHIGHO2_02_FULL_40_12b	1	0	0	0	0	0	0	0	Candidatus Moranbacteria	norank	norank
Candidatus Moranbacteria bacterium RIFOXYD1_FULL_44_12	1	0	0	0	0	0	0	0	Candidatus Moranbacteria	norank	norank
Candidatus Muproteobacteria bacterium RBG_16_60_9	1	0	0	0	0	0	0	0	Candidatus Muproteobacteria	Candidatus Muproteobacteria	norank
Candidatus Muproteobacteria bacterium RBG_16_64_10	1	0	0	0	1	0	0	0	Candidatus Muproteobacteria	Candidatus Muproteobacteria	norank
Candidatus Muproteobacteria bacterium RBG_16_64_11	1	0	0	0	0	0	0	0	Candidatus Muproteobacteria	Candidatus Muproteobacteria	norank
Candidatus Muproteobacteria bacterium RBG_16_65_31	1	0	0	0	0	0	0	0	Candidatus Muproteobacteria	Candidatus Muproteobacteria	norank
Candidatus Muproteobacteria bacterium RBG_16_65_34	1	0	0	1	0	0	0	0	Candidatus Muproteobacteria	Candidatus Muproteobacteria	norank
Candidatus Muproteobacteria bacterium RBG_19FT_COMBO_61_10	0	0	0	1	0	0	0	0	Candidatus Muproteobacteria	Candidatus Muproteobacteria	norank
Candidatus Muproteobacteria bacterium RIFCSPHIGHO2_01_FULL_61_200	1	0	0	0	0	0	0	0	Candidatus Muproteobacteria	Candidatus Muproteobacteria	norank
Candidatus Muproteobacteria bacterium RIFCSPHIGHO2_02_FULL_65_16	1	0	0	0	0	0	0	0	Candidatus Muproteobacteria	Candidatus Muproteobacteria	norank
Candidatus Nanohaloarchaeota archaeon	1	0	0	0	0	0	0	0	Euryarchaeota	norank	norank
Candidatus Nanopelagicus abundans	1	0	0	0	0	0	0	0	Actinobacteria	Actinobacteria	Candidatus Nanopelagicus
Candidatus Nealsonbacteria bacterium	1	0	0	0	0	0	0	0	Candidatus Nealsonbacteria	norank	norank
Candidatus Nealsonbacteria bacterium CG_4_10_14_0_2_um_filter_38_17	1	0	0	0	0	0	0	0	Candidatus Nealsonbacteria	norank	norank
Candidatus Nealsonbacteria bacterium CG_4_9_14_0_2_um_filter_37_38	1	0	0	0	0	0	0	0	Candidatus Nealsonbacteria	norank	norank
Candidatus Nealsonbacteria bacterium CG_4_9_14_0_8_um_filter_35_12	1	0	0	0	0	0	0	0	Candidatus Nealsonbacteria	norank	norank
Candidatus Nealsonbacteria bacterium CG_4_9_14_3_um_filter_37_13	1	0	0	0	0	0	0	0	Candidatus Nealsonbacteria	norank	norank
Candidatus Nealsonbacteria bacterium RBG_13_38_11	1	0	0	0	0	0	0	0	Candidatus Nealsonbacteria	norank	norank
Candidatus Nealsonbacteria bacterium RIFCSPHIGHO2_02_FULL_43_13	1	0	0	0	0	0	0	0	Candidatus Nealsonbacteria	norank	norank
Candidatus Nealsonbacteria bacterium RIFCSPLOWO2_01_FULL_41_9	0	0	0	0	1	0	0	0	Candidatus Nealsonbacteria	norank	norank
Candidatus Nealsonbacteria bacterium RIFCSPLOWO2_01_FULL_43_32	0	0	0	0	1	0	0	0	Candidatus Nealsonbacteria	norank	norank
Candidatus Nephrothrix sp. EaCA	0	0	0	0	1	0	0	0	Bacteroidetes	Cytophagia	Candidatus Nephrothrix
Candidatus Nitrosarchaeum limnium	1	1	0	0	1	1	0	0	Thaumarchaeota	norank	Nitrosarchaeum
Candidatus Nitrosocosmicus arcticus	1	0	0	0	0	0	0	0	Thaumarchaeota	Nitrososphaeria	Candidatus Nitrosocosmicus
Candidatus Nitrosocosmicus exaquare	1	0	0	0	0	0	0	0	Thaumarchaeota	Nitrososphaeria	Candidatus Nitrosocosmicus
Candidatus Nitrosocosmicus franklandus	1	0	0	0	0	0	0	0	Thaumarchaeota	Nitrososphaeria	Candidatus Nitrosocosmicus
Candidatus Nitrosocosmicus oleophilus	1	0	0	0	0	0	0	0	Thaumarchaeota	Nitrososphaeria	Candidatus Nitrosocosmicus
Candidatus Nitrosomarinus catalina	1	0	0	0	0	1	0	0	Thaumarchaeota	norank	Candidatus Nitrosomarinus
Candidatus Nitrosomarinus sp.	1	0	0	0	0	0	0	0	Thaumarchaeota	norank	Candidatus Nitrosomarinus
Candidatus Nitrosopelagicus brevis	1	0	0	0	0	1	0	0	Thaumarchaeota	norank	Candidatus Nitrosopelagicus
Candidatus Nitrosopelagicus sp.	1	0	0	0	0	1	0	0	Thaumarchaeota	norank	Candidatus Nitrosopelagicus
Candidatus Nitrosopumilus koreensis	1	1	0	1	1	1	0	0	Thaumarchaeota	norank	Nitrosopumilus
Candidatus Nitrosopumilus salaria	1	1	0	1	1	1	0	0	Thaumarchaeota	norank	Nitrosopumilus
Candidatus Nitrosopumilus sediminis	1	1	0	0	1	1	0	0	Thaumarchaeota	norank	Nitrosopumilus
Candidatus Nitrosopumilus sp. NM25	1	1	0	1	1	0	0	0	Thaumarchaeota	norank	Nitrosopumilus
Candidatus Nitrosopumilus sp. SW	1	1	0	0	1	1	0	0	Thaumarchaeota	norank	Nitrosopumilus
Candidatus Nitrososphaera evergladensis	0	0	0	0	1	1	0	0	Thaumarchaeota	Nitrososphaeria	Nitrososphaera
Candidatus Nitrososphaera gargensis	1	1	0	1	1	0	0	0	Thaumarchaeota	Nitrososphaeria	Nitrososphaera
Candidatus Nitrosotalea devanaterra	1	0	0	0	0	0	0	0	Thaumarchaeota	norank	Candidatus Nitrosotalea
Candidatus Nitrosotalea okcheonensis	1	0	0	0	1	0	0	0	Thaumarchaeota	norank	Candidatus Nitrosotalea
Candidatus Nitrosotalea sinensis	0	0	0	1	0	0	0	0	Thaumarchaeota	norank	Candidatus Nitrosotalea
Candidatus Nitrosotenuis aquarius	1	0	0	0	0	1	0	0	Thaumarchaeota	norank	Candidatus Nitrosotenuis
Candidatus Nitrosotenuis chungbukensis	1	0	0	0	1	0	0	0	Thaumarchaeota	norank	Candidatus Nitrosotenuis
Candidatus Nitrosotenuis cloacae	1	1	0	1	1	1	0	0	Thaumarchaeota	norank	Candidatus Nitrosotenuis
Candidatus Nitrosotenuis sp.	1	0	0	1	1	0	0	0	Thaumarchaeota	norank	Candidatus Nitrosotenuis
Candidatus Nitrosotenuis uzonensis	1	0	0	1	1	1	0	0	Thaumarchaeota	norank	Candidatus Nitrosotenuis
Candidatus Nitrospira inopinata	1	0	1	0	0	0	0	0	Nitrospirae	Nitrospira	Nitrospira
Candidatus Nitrospira nitrificans	1	0	0	0	0	0	0	0	Nitrospirae	Nitrospira	Nitrospira
Candidatus Nitrospira nitrosa	1	0	0	0	0	0	0	0	Nitrospirae	Nitrospira	Nitrospira
Candidatus Nitrotoga sp. AM1	1	0	0	0	0	0	0	0	Betaproteobacteria	Betaproteobacteria	Candidatus Nitrotoga
Candidatus Nitrotoga sp. CP45	1	0	0	0	0	0	0	0	Betaproteobacteria	Betaproteobacteria	Candidatus Nitrotoga
Candidatus Niyogibacteria bacterium CG10_big_fil_rev_8_21_14_0_10_42_19	1	0	0	0	0	0	0	0	Candidatus Niyogibacteria	norank	norank
Candidatus Niyogibacteria bacterium CG10_big_fil_rev_8_21_14_0_10_46_36	1	1	0	1	0	0	0	0	Candidatus Niyogibacteria	norank	norank
Candidatus Niyogibacteria bacterium RIFCSPLOWO2_12_FULL_41_13	1	0	0	0	0	0	0	0	Candidatus Niyogibacteria	norank	norank
Candidatus Nomurabacteria bacterium CG_4_10_14_0_2_um_filter_33_9	1	0	0	0	0	0	0	0	Candidatus Nomurabacteria	norank	norank
Candidatus Nomurabacteria bacterium CG10_big_fil_rev_8_21_14_0_10_35_16	1	0	0	0	0	0	0	0	Candidatus Nomurabacteria	norank	norank
Candidatus Nomurabacteria bacterium GW2011_GWA1_37_20	1	0	0	0	0	0	0	0	Candidatus Nomurabacteria	norank	norank
Candidatus Nomurabacteria bacterium GW2011_GWB1_37_5	0	0	0	0	1	0	0	0	Candidatus Nomurabacteria	norank	norank
Candidatus Nomurabacteria bacterium GW2011_GWF2_43_8	1	0	0	0	0	0	0	0	Candidatus Nomurabacteria	norank	norank
Candidatus Nomurabacteria bacterium RIFCSPHIGHO2_01_FULL_40_12	1	0	0	0	0	0	0	0	Candidatus Nomurabacteria	norank	norank
Candidatus Nomurabacteria bacterium RIFCSPHIGHO2_02_FULL_35_13	1	0	0	0	0	0	0	0	Candidatus Nomurabacteria	norank	norank
Candidatus Nomurabacteria bacterium RIFCSPLOWO2_01_FULL_39_18	1	0	0	0	0	0	0	0	Candidatus Nomurabacteria	norank	norank
Candidatus Nomurabacteria bacterium RIFCSPLOWO2_02_FULL_40_10	0	0	0	1	0	0	0	0	Candidatus Nomurabacteria	norank	norank
Candidatus Nomurabacteria bacterium RIFCSPLOWO2_12_FULL_41_10	0	1	0	0	0	0	0	0	Candidatus Nomurabacteria	norank	norank
Candidatus Nucleicultrix amoebiphila	1	0	0	0	1	0	0	0	Alphaproteobacteria	Alphaproteobacteria	Candidatus Nucleicultrix
Candidatus Odyssella thessalonicensis	1	0	0	0	0	0	0	0	Alphaproteobacteria	Alphaproteobacteria	Candidatus Odyssella
Candidatus Omnitrophica bacterium	1	1	1	1	1	1	1	0	Candidatus Omnitrophica	norank	norank
Candidatus Omnitrophica bacterium 4484_213	1	0	0	0	0	0	0	0	Candidatus Omnitrophica	norank	norank
Candidatus Omnitrophica bacterium 4484_70.1	1	0	0	0	0	0	0	0	Candidatus Omnitrophica	norank	norank
Candidatus Omnitrophica bacterium CG_4_10_14_0_2_um_filter_44_9	1	0	0	0	0	0	0	0	Candidatus Omnitrophica	norank	norank
Candidatus Omnitrophica bacterium CG_4_8_14_3_um_filter_43_15	1	0	0	0	0	0	0	0	Candidatus Omnitrophica	norank	norank
Candidatus Omnitrophica bacterium CG_4_9_14_0_2_um_filter_42_8	1	0	0	1	0	0	0	0	Candidatus Omnitrophica	norank	norank
Candidatus Omnitrophica bacterium CG_4_9_14_0_2_um_filter_43_12	1	0	0	0	0	0	0	0	Candidatus Omnitrophica	norank	norank
Candidatus Omnitrophica bacterium CG02_land_8_20_14_3_00__42_8	1	0	0	0	0	0	0	0	Candidatus Omnitrophica	norank	norank
Candidatus Omnitrophica bacterium CG07_land_8_20_14_0_80_42_15	1	0	0	0	0	0	0	0	Candidatus Omnitrophica	norank	norank
Candidatus Omnitrophica bacterium CG07_land_8_20_14_0_80_50_8	1	0	0	0	0	0	0	0	Candidatus Omnitrophica	norank	norank
Candidatus Omnitrophica bacterium CG1_02_46_14	1	0	0	0	0	0	0	0	Candidatus Omnitrophica	norank	norank
Candidatus Omnitrophica bacterium CG1_02_49_10	1	0	0	0	0	0	0	0	Candidatus Omnitrophica	norank	norank
Candidatus Omnitrophica bacterium CG1_02_49_16	1	1	0	0	1	0	0	0	Candidatus Omnitrophica	norank	norank
Candidatus Omnitrophica bacterium CG11_big_fil_rev_8_21_14_0_20_41_12	1	0	0	0	0	0	0	0	Candidatus Omnitrophica	norank	norank
Candidatus Omnitrophica bacterium CG11_big_fil_rev_8_21_14_0_20_42_13	1	0	0	1	0	0	0	0	Candidatus Omnitrophica	norank	norank
Candidatus Omnitrophica bacterium CG11_big_fil_rev_8_21_14_0_20_43_6	1	0	0	0	0	0	0	0	Candidatus Omnitrophica	norank	norank
Candidatus Omnitrophica bacterium CG11_big_fil_rev_8_21_14_0_20_45_26	1	0	0	0	1	0	0	0	Candidatus Omnitrophica	norank	norank
Candidatus Omnitrophica bacterium CG11_big_fil_rev_8_21_14_0_20_63_9	1	1	1	0	0	0	0	0	Candidatus Omnitrophica	norank	norank
Candidatus Omnitrophica bacterium CG11_big_fil_rev_8_21_14_0_20_64_10	1	1	0	0	0	0	0	0	Candidatus Omnitrophica	norank	norank
Candidatus Omnitrophica bacterium CG12_big_fil_rev_8_21_14_0_65_42_8	1	0	0	0	0	0	0	0	Candidatus Omnitrophica	norank	norank
Candidatus Omnitrophica bacterium CG12_big_fil_rev_8_21_14_0_65_45_16	1	1	0	1	1	1	0	0	Candidatus Omnitrophica	norank	norank
[truncated: 7,119 more rows]
